# Supplementary material for: ECIS technology reveals that monocytes isolated by CD14+ve selection mediate greater loss of BBB integrity than untouched monocytes, which occurs to a greater extent with IL-1β activated endothelium in comparison to TNFα
Source: PLoS One. 2017 Jul 21;12(7):e0180267. doi: 10.1371/journal.pone.0180267 (PMC5521748; doi:10.1371/journal.pone.0180267)
Supplement: S1 Data — (ZIP) [file pone.0180267.s008.zip]

Archive with 14 entries (13 files):
- 20170616_180523/
- 20170616_180523/A01 basal 0-0-0-0.fcs
- 20170616_180523/A02 basal 54-0-0-0.fcs
- 20170616_180523/A03 basal 0-106-0-0.fcs
- 20170616_180523/A05 basal 0-0-7AAD-0.fcs
- 20170616_180523/B01 IL-1B 0-0-0-0.fcs
- 20170616_180523/B02 IL-1B 54-0-0-0.fcs
- 20170616_180523/B03 IL-1B 0-106-0-0.fcs
- 20170616_180523/B05 IL-1B 0-0-7AAD-0.fcs
- 20170616_180523/C01 TNF 0-0-0-0.fcs
- 20170616_180523/C02 TNFa 54-0-0-0.fcs
- 20170616_180523/C03 TNF 0-106-0-0.fcs
- 20170616_180523/C05 TNF 0-0-7AAD-0.fcs
- 20170616_180523/H01.fcs
