# Supplementary material for: ECIS technology reveals that monocytes isolated by CD14+ve selection mediate greater loss of BBB integrity than untouched monocytes, which occurs to a greater extent with IL-1β activated endothelium in comparison to TNFα
Source: PLoS One. 2017 Jul 21;12(7):e0180267. doi: 10.1371/journal.pone.0180267 (PMC5521748; doi:10.1371/journal.pone.0180267)
Supplement: S2 Data — Requires ECIS software to access the data. Software is available for downloading from Applied Biophysics (http://www.biophysics.com/download.php). (ABP) [file pone.0180267.s009.abp]

[ECIS_Parameters]
Filename = C:\ECISData\ECIS_150902_SFT_1.abp
Version = 1.2.163.0 PC
FileType = ABP
Instrument = Z-Theta
SerialNum = 1296
WellNum = 96
Date = 2015-09-02, 09:24:24
DateNum = 736209
TimeNum = 33865
ExptType = SFT
ArrayHolderA = 96W20idf
MiniArrayFormat = 0
TimeInterval = 48
Wells = 1,  2,  3,  4,  5,  6,  7,  8,  9, 10, 11, 12, 13, 14, 15, 16, 17, 18, 19, 20, 21, 22, 23, 24, 25, 26, 27, 28, 29, 30, 31, 32, 33, 34, 35, 36, 37, 38, 39, 40, 41, 42, 43, 44, 45, 46, 47, 48, 49, 50, 51, 52, 53, 54, 55, 56, 57, 58, 59, 60, 61, 62, 63, 64, 65, 66, 67, 68, 69, 70, 71, 72, 73, 74, 75, 76, 77, 78, 79, 80, 81, 82, 83, 84, 85, 86, 87, 88, 89, 90, 91, 92, 93, 94, 95, 96
Frequency = 4000, 

[Headings]
Index, Time, R 4000, X 4000, 
[Data]
T1W1 = 0.00039861 , 230.4539, -336.28081
T1W2 = 0.00081917 , 229.23582, -331.37408
T1W3 = 0.00123944 , 231.99058, -328.6191
T1W4 = 0.00165972 , 229.64279, -330.48143
T1W5 = 0.00208889 , 230.22183, -328.37251
T1W6 = 0.00249167 , 229.01437, -327.38089
T1W7 = 0.00290778 , 229.49859, -331.976
T1W8 = 0.00332806 , 229.21826, -336.21245
T1W9 = 0.00374417 , 232.51217, -328.1167
T1W10 = 0.00416444 , 228.5339, -322.72532
T1W11 = 0.00457611 , 229.56353, -325.33055
T1W12 = 0.00500083 , 229.69341, -327.4741
T1W13 = 0.00541250 , 229.47681, -323.76759
T1W14 = 0.00584139 , 228.78785, -324.73745
T1W15 = 0.00625750 , 229.5901, -327.76447
T1W16 = 0.00668639 , 233.1783, -336.01176
T1W17 = 0.00709806 , 232.68845, -327.42022
T1W18 = 0.00752722 , 229.14098, -325.67195
T1W19 = 0.00793444 , 228.86938, -326.08323
T1W20 = 0.00836778 , 226.55603, -324.1604
T1W21 = 0.00877944 , 227.26062, -325.02224
T1W22 = 0.00920833 , 227.82476, -324.45264
T1W23 = 0.00962000 , 228.26341, -324.93185
T1W24 = 0.01004472 , 233.01381, -334.20512
T1W25 = 0.01046083 , 236.79243, -332.15513
T1W26 = 0.01088556 , 228.95932, -323.03851
T1W27 = 0.01130583 , 228.08624, -324.96905
T1W28 = 0.01172611 , 228.19085, -325.76977
T1W29 = 0.01214639 , 228.5137, -326.81177
T1W30 = 0.01255389 , 229.58653, -325.79704
T1W31 = 0.01296972 , 228.22496, -325.74587
T1W32 = 0.01337722 , 233.20666, -332.8458
T1W33 = 0.01380167 , 234.6626, -314.32623
T1W34 = 0.01421333 , 229.86154, -324.0221
T1W35 = 0.01464667 , 228.5881, -325.97307
T1W36 = 0.01505417 , 227.66606, -326.83751
T1W37 = 0.01548306 , 229.73649, -325.64763
T1W38 = 0.01589472 , 231.38982, -329.52237
T1W39 = 0.01632806 , 230.07929, -331.18262
T1W40 = 0.01674417 , 234.45382, -336.04257
T1W41 = 0.01717750 , 237.78641, -316.01461
T1W42 = 0.01758917 , 233.53227, -323.77526
T1W43 = 0.01801389 , 231.67916, -326.29117
T1W44 = 0.01842972 , 230.75653, -329.57399
T1W45 = 0.01885444 , 231.6226, -327.2985
T1W46 = 0.01927056 , 230.94743, -326.8532
T1W47 = 0.01968639 , 233.9523, -332.27846
T1W48 = 0.02011111 , 236.73127, -337.64327
T1W49 = 0.02053139 , 239.6665, -314.86026
T1W50 = 0.02095611 , 236.80782, -319.07197
T1W51 = 0.02138083 , 233.37336, -328.16439
T1W52 = 0.02180556 , 230.92681, -326.82406
T1W53 = 0.02223000 , 233.46639, -329.90009
T1W54 = 0.02265917 , 230.75005, -327.08225
T1W55 = 0.02308389 , 233.71337, -331.35011
T1W56 = 0.02350417 , 235.73968, -337.50648
T1W57 = 0.02392889 , 237.59338, -311.53134
T1W58 = 0.02434917 , 233.87301, -323.17681
T1W59 = 0.02477389 , 232.31069, -327.46953
T1W60 = 0.02519833 , 231.43184, -328.26595
T1W61 = 0.02562306 , 233.01103, -329.91594
T1W62 = 0.02604333 , 234.08858, -330.55793
T1W63 = 0.02645500 , 235.92202, -332.77392
T1W64 = 0.02687972 , 236.29188, -337.9945
T1W65 = 0.02730889 , 241.72993, -307.10297
T1W66 = 0.02772917 , 232.42228, -313.5823
T1W67 = 0.02814944 , 234.26145, -329.55736
T1W68 = 0.02856556 , 235.65438, -331.51405
T1W69 = 0.02897278 , 239.80907, -332.68483
T1W70 = 0.02939750 , 232.45181, -329.78384
T1W71 = 0.02980917 , 234.57555, -332.49683
T1W72 = 0.03023806 , 234.46009, -337.47905
T1W73 = 0.03064972 , 238.57506, -298.95912
T1W74 = 0.03107889 , 231.28491, -310.01103
T1W75 = 0.03149056 , 231.78166, -326.21837
T1W76 = 0.03191500 , 234.96009, -330.02669
T1W77 = 0.03233111 , 236.59368, -333.57195
T1W78 = 0.03276028 , 235.55633, -332.11155
T1W79 = 0.03317611 , 237.30702, -335.61682
T1W80 = 0.03360944 , 236.57981, -338.40575
T1W81 = 0.03401694 , 231.56206, -292.87583
T1W82 = 0.03444583 , 232.09117, -301.76487
T1W83 = 0.03486194 , 230.89146, -321.74821
T1W84 = 0.03528639 , 240.25009, -333.51637
T1W85 = 0.03570694 , 241.59231, -335.59892
T1W86 = 0.03613139 , 237.93514, -334.6437
T1W87 = 0.03655194 , 239.38812, -338.40545
T1W88 = 0.03697222 , 239.30923, -341.61863
T1W89 = 0.03738806 , 234.20403, -293.93032
T1W90 = 0.03781278 , 231.77707, -305.96845
T1W91 = 0.03822889 , 237.43331, -327.36778
T1W92 = 0.03864917 , 242.75541, -333.95923
T1W93 = 0.03906944 , 246.58173, -340.71187
T1W94 = 0.03948111 , 241.8562, -339.24757
T1W95 = 0.03990583 , 243.40102, -342.24373
T1W96 = 0.04032194 , 248.31258, -350.06881
T2W1 = 0.04058611 , 253.33634, -360.32577
T2W2 = 0.04072472 , 250.83968, -354.17526
T2W3 = 0.04086361 , 257.21508, -353.66473
T2W4 = 0.04100222 , 252.24711, -353.17426
T2W5 = 0.04114083 , 252.5528, -350.56859
T2W6 = 0.04127944 , 251.27784, -350.11276
T2W7 = 0.04141806 , 252.52624, -357.02778
T2W8 = 0.04155694 , 254.17667, -360.87681
T2W9 = 0.04169556 , 253.19833, -348.99388
T2W10 = 0.04183417 , 245.68547, -341.05042
T2W11 = 0.04197278 , 247.13431, -343.58884
T2W12 = 0.04211139 , 247.68403, -345.79989
T2W13 = 0.04225028 , 246.46493, -341.15151
T2W14 = 0.04238889 , 247.24448, -343.287
T2W15 = 0.04252750 , 248.36035, -347.43323
T2W16 = 0.04266611 , 256.89421, -359.82956
T2W17 = 0.04280472 , 252.29965, -347.60406
T2W18 = 0.04294361 , 244.91342, -342.61859
T2W19 = 0.04308222 , 243.95565, -341.58281
T2W20 = 0.04322083 , 240.52917, -338.21168
T2W21 = 0.04335944 , 241.06598, -338.66522
T2W22 = 0.04349806 , 243.17409, -340.11381
T2W23 = 0.04363694 , 243.26423, -340.84227
T2W24 = 0.04377556 , 254.23878, -356.8259
T2W25 = 0.04391417 , 257.81886, -353.40432
T2W26 = 0.04405278 , 244.29439, -338.82321
T2W27 = 0.04419139 , 241.71086, -339.044
T2W28 = 0.04433028 , 241.54697, -339.1146
T2W29 = 0.04446889 , 242.01576, -340.67603
T2W30 = 0.04460750 , 243.34151, -339.59614
T2W31 = 0.04474611 , 241.84417, -339.0806
T2W32 = 0.04488472 , 253.03684, -353.18343
T2W33 = 0.04502361 , 251.01953, -329.82497
T2W34 = 0.04516222 , 243.25812, -337.53695
T2W35 = 0.04530083 , 240.83518, -338.56633
T2W36 = 0.04543944 , 238.75905, -338.07983
T2W37 = 0.04556528 , 241.70615, -337.98901
T2W38 = 0.04570389 , 245.25987, -343.2543
T2W39 = 0.04584250 , 241.82262, -342.5253
T2W40 = 0.04598111 , 252.47753, -354.20102
T2W41 = 0.04611972 , 254.64547, -331.47715
T2W42 = 0.04625861 , 248.30714, -338.52259
T2W43 = 0.04639722 , 244.50657, -338.89279
T2W44 = 0.04653583 , 242.6922, -341.77823
T2W45 = 0.04667444 , 244.23418, -340.23822
T2W46 = 0.04681306 , 243.07679, -339.30223
T2W47 = 0.04695194 , 248.77591, -347.0918
T2W48 = 0.04709056 , 254.18071, -355.71988
T2W49 = 0.04721611 , 255.46346, -330.03172
T2W50 = 0.04735472 , 250.36989, -332.20651
T2W51 = 0.04749361 , 245.49862, -340.56599
T2W52 = 0.04763222 , 242.00695, -338.2594
T2W53 = 0.04777083 , 245.86699, -342.50942
T2W54 = 0.04790944 , 241.33684, -337.54798
T2W55 = 0.04804806 , 246.38372, -344.2154
T2W56 = 0.04818694 , 251.17824, -353.31865
T2W57 = 0.04832556 , 250.07411, -323.49861
T2W58 = 0.04846417 , 245.37966, -335.19874
T2W59 = 0.04860278 , 243.0417, -338.35527
T2W60 = 0.04874139 , 242.41573, -338.97977
T2W61 = 0.04888028 , 243.69942, -340.62145
T2W62 = 0.04901889 , 245.52886, -342.2658
T2W63 = 0.04915750 , 248.28957, -345.49745
T2W64 = 0.04929611 , 249.71167, -351.80415
T2W65 = 0.04943472 , 252.24947, -316.13816
T2W66 = 0.04957361 , 241.14128, -321.51585
T2W67 = 0.04971222 , 243.89554, -339.24247
T2W68 = 0.04985083 , 246.14791, -342.21953
T2W69 = 0.04998944 , 250.47926, -343.73635
T2W70 = 0.05012806 , 242.30221, -339.72183
T2W71 = 0.05026694 , 244.52806, -342.76202
T2W72 = 0.05040556 , 246.37894, -349.58967
T2W73 = 0.05054417 , 245.54347, -304.43166
T2W74 = 0.05068278 , 236.65073, -314.85011
T2W75 = 0.05082139 , 238.93051, -333.22846
T2W76 = 0.05096028 , 243.68322, -338.42441
T2W77 = 0.05109889 , 246.39661, -343.32191
T2W78 = 0.05123750 , 245.20902, -341.74512
T2W79 = 0.05137611 , 248.07568, -346.26932
T2W80 = 0.05151472 , 247.77931, -350.09372
T2W81 = 0.05165361 , 234.36271, -294.8565
T2W82 = 0.05178778 , 235.66358, -304.6846
T2W83 = 0.05194389 , 236.90829, -327.43715
T2W84 = 0.05208250 , 250.45961, -343.48288
T2W85 = 0.05222111 , 252.74361, -346.83899
T2W86 = 0.05235972 , 247.04363, -343.91817
T2W87 = 0.05249861 , 249.54653, -348.70434
T2W88 = 0.05263722 , 249.64392, -352.64594
T2W89 = 0.05277583 , 238.41074, -297.02838
T2W90 = 0.05291028 , 235.8767, -309.41781
T2W91 = 0.05304889 , 245.14652, -335.10136
T2W92 = 0.05318750 , 251.87282, -342.84963
T2W93 = 0.05332611 , 257.07118, -350.83694
T2W94 = 0.05346472 , 251.0078, -348.2736
T2W95 = 0.05360361 , 253.43419, -352.10072
T2W96 = 0.05374222 , 259.81642, -361.27229
T3W1 = 0.05391972 , 264.1223, -370.92109
T3W2 = 0.05405861 , 261.2571, -364.39703
T3W3 = 0.05419722 , 269.55557, -365.11633
T3W4 = 0.05433583 , 263.64633, -364.09239
T3W5 = 0.05447444 , 263.38002, -360.77725
T3W6 = 0.05461306 , 262.82423, -361.04717
T3W7 = 0.05475194 , 263.56636, -368.18176
T3W8 = 0.05489056 , 266.2755, -372.12449
T3W9 = 0.05502917 , 263.9686, -359.05207
T3W10 = 0.05516778 , 254.72978, -350.09877
T3W11 = 0.05530639 , 255.89469, -352.62697
T3W12 = 0.05544528 , 256.98015, -354.90089
T3W13 = 0.05558389 , 255.87389, -350.51129
T3W14 = 0.05572250 , 256.99858, -352.97921
T3W15 = 0.05586111 , 258.41011, -357.50208
T3W16 = 0.05599972 , 269.06562, -371.4005
T3W17 = 0.05613861 , 263.10604, -358.03761
T3W18 = 0.05627722 , 253.73993, -351.74814
T3W19 = 0.05640722 , 252.43671, -350.25315
T3W20 = 0.05654583 , 248.37001, -345.83819
T3W21 = 0.05668444 , 248.80287, -346.05781
T3W22 = 0.05682306 , 252.04159, -349.16643
T3W23 = 0.05696194 , 252.21575, -350.10145
T3W24 = 0.05710056 , 265.23326, -367.73606
T3W25 = 0.05723917 , 269.73575, -364.40176
T3W26 = 0.05737778 , 252.87332, -347.322
T3W27 = 0.05751639 , 249.7719, -347.17361
T3W28 = 0.05765528 , 249.66823, -347.33625
T3W29 = 0.05779389 , 249.84379, -348.57942
T3W30 = 0.05793250 , 251.38565, -347.64565
T3W31 = 0.05807111 , 249.77529, -346.94858
T3W32 = 0.05820972 , 263.85003, -363.81211
T3W33 = 0.05834861 , 260.70301, -338.54331
T3W34 = 0.05848722 , 251.64947, -345.94774
T3W35 = 0.05862583 , 248.52378, -346.43431
T3W36 = 0.05876444 , 245.58546, -345.0048
T3W37 = 0.05890306 , 249.19569, -345.68689
T3W38 = 0.05904194 , 253.55029, -351.48566
T3W39 = 0.05918056 , 249.49355, -350.02125
T3W40 = 0.05931917 , 263.13812, -364.59466
T3W41 = 0.05945778 , 265.60323, -340.96898
T3W42 = 0.05959639 , 257.5878, -347.33125
T3W43 = 0.05973528 , 252.77634, -347.03637
T3W44 = 0.05987389 , 250.40906, -349.36686
T3W45 = 0.06001250 , 252.84638, -348.89333
T3W46 = 0.06015111 , 251.03913, -347.3202
T3W47 = 0.06028972 , 258.15847, -356.13334
T3W48 = 0.06042861 , 264.83414, -366.29443
T3W49 = 0.06056722 , 265.87945, -339.34138
T3W50 = 0.06070583 , 259.65251, -340.92895
T3W51 = 0.06084444 , 253.84842, -348.96602
T3W52 = 0.06098306 , 250.08539, -346.46055
T3W53 = 0.06112194 , 254.20186, -350.83804
T3W54 = 0.06126056 , 248.7577, -344.85202
T3W55 = 0.06139917 , 255.40342, -353.11542
T3W56 = 0.06153778 , 261.7036, -363.81189
T3W57 = 0.06167639 , 259.2896, -331.87197
T3W58 = 0.06181528 , 253.93538, -343.91545
T3W59 = 0.06195389 , 251.31011, -346.54777
T3W60 = 0.06209250 , 250.79868, -347.141
T3W61 = 0.06223111 , 251.73991, -348.36501
T3W62 = 0.06236972 , 254.24388, -350.89594
T3W63 = 0.06250861 , 257.84928, -354.84744
T3W64 = 0.06264722 , 259.68195, -361.72387
T3W65 = 0.06278583 , 260.88533, -323.18308
T3W66 = 0.06292444 , 248.30996, -328.18953
T3W67 = 0.06306306 , 251.85124, -346.91087
T3W68 = 0.06320194 , 254.90653, -350.72678
T3W69 = 0.06334056 , 259.37173, -352.5772
T3W70 = 0.06347917 , 250.61988, -347.88963
T3W71 = 0.06361778 , 253.26155, -351.47334
T3W72 = 0.06375639 , 256.49758, -359.27489
T3W73 = 0.06389528 , 251.93971, -309.39166
T3W74 = 0.06403389 , 241.67522, -319.36342
T3W75 = 0.06417250 , 245.45681, -339.53365
T3W76 = 0.06431111 , 251.88219, -346.26718
T3W77 = 0.06445000 , 254.95636, -351.80028
T3W78 = 0.06458861 , 254.0534, -350.32482
T3W79 = 0.06472722 , 257.88953, -355.52805
T3W80 = 0.06486583 , 257.49245, -360.10825
T3W81 = 0.06500444 , 237.56841, -297.06128
T3W82 = 0.06514333 , 239.5576, -307.71142
T3W83 = 0.06528194 , 243.22311, -333.35347
T3W84 = 0.06542056 , 260.59298, -353.14995
T3W85 = 0.06555056 , 264.3459, -358.14934
T3W86 = 0.06568917 , 256.52288, -353.4135
T3W87 = 0.06582778 , 260.0034, -358.83239
T3W88 = 0.06596667 , 259.59415, -362.80212
T3W89 = 0.06610528 , 243.37225, -300.61522
T3W90 = 0.06624389 , 240.52417, -313.93588
T3W91 = 0.06638250 , 254.03032, -343.66748
T3W92 = 0.06652111 , 262.29921, -352.82486
T3W93 = 0.06666000 , 269.82441, -362.45557
T3W94 = 0.06679861 , 262.22414, -359.03868
T3W95 = 0.06693722 , 265.25065, -363.41535
T3W96 = 0.06707583 , 273.45756, -373.40909
T4W1 = 0.06724917 , 275.83837, -381.90942
T4W2 = 0.06738778 , 272.98182, -375.22522
T4W3 = 0.06752667 , 283.40708, -377.36367
T4W4 = 0.06766528 , 276.78343, -375.87691
T4W5 = 0.06780389 , 276.05984, -372.11662
T4W6 = 0.06794250 , 275.99495, -372.92534
T4W7 = 0.06808111 , 275.44812, -379.52681
T4W8 = 0.06822000 , 279.92887, -383.74456
T4W9 = 0.06835861 , 276.56772, -370.12299
T4W10 = 0.06849722 , 265.15945, -360.27427
T4W11 = 0.06863583 , 265.74245, -362.2545
T4W12 = 0.06877444 , 267.73923, -364.89203
T4W13 = 0.06891333 , 266.65166, -360.55732
T4W14 = 0.06905194 , 268.23991, -363.49625
T4W15 = 0.06919056 , 270.19795, -368.88435
T4W16 = 0.06932917 , 282.19099, -383.29203
T4W17 = 0.06946778 , 275.91324, -369.89374
T4W18 = 0.06960667 , 263.6647, -361.3253
T4W19 = 0.06974528 , 262.27232, -359.89441
T4W20 = 0.06988389 , 257.34173, -354.15005
T4W21 = 0.07002250 , 258.17114, -355.36784
T4W22 = 0.07016111 , 262.0762, -358.83644
T4W23 = 0.07030000 , 262.40904, -360.24005
T4W24 = 0.07043861 , 277.28071, -379.03667
T4W25 = 0.07057722 , 283.28178, -376.37651
T4W26 = 0.07071583 , 262.81367, -356.77924
T4W27 = 0.07085444 , 258.93313, -356.1016
T4W28 = 0.07099333 , 258.88552, -356.27125
T4W29 = 0.07113194 , 259.12434, -357.38499
T4W30 = 0.07127056 , 260.74083, -356.69745
T4W31 = 0.07140917 , 258.93471, -355.79067
T4W32 = 0.07154778 , 275.73276, -374.86292
T4W33 = 0.07168667 , 271.59409, -347.82143
T4W34 = 0.07182528 , 260.97552, -355.14292
T4W35 = 0.07196389 , 257.1865, -355.10721
T4W36 = 0.07210250 , 253.58494, -353.01036
T4W37 = 0.07224111 , 258.15748, -354.49049
T4W38 = 0.07238000 , 263.68361, -360.95453
T4W39 = 0.07251861 , 258.44036, -358.41186
T4W40 = 0.07265722 , 274.66455, -375.46635
T4W41 = 0.07279583 , 277.89404, -351.23275
T4W42 = 0.07293444 , 268.50378, -357.47303
T4W43 = 0.07307333 , 262.28653, -356.14276
T4W44 = 0.07321194 , 259.39154, -357.98929
T4W45 = 0.07335056 , 262.83205, -358.37197
T4W46 = 0.07348917 , 260.06589, -356.16646
T4W47 = 0.07362778 , 269.3871, -366.49076
T4W48 = 0.07376667 , 276.68259, -377.55696
T4W49 = 0.07390528 , 277.75437, -349.32571
T4W50 = 0.07404389 , 270.72776, -350.85704
T4W51 = 0.07418250 , 263.13249, -357.83813
T4W52 = 0.07432111 , 259.01052, -355.11325
T4W53 = 0.07446000 , 264.13507, -360.22483
T4W54 = 0.07459861 , 257.39022, -353.05034
T4W55 = 0.07473722 , 265.88038, -362.99928
T4W56 = 0.07487583 , 272.94179, -374.67573
T4W57 = 0.07501444 , 269.65605, -340.9831
T4W58 = 0.07515333 , 264.09814, -353.77002
T4W59 = 0.07529194 , 260.95448, -355.73788
T4W60 = 0.07543056 , 260.43265, -356.12008
T4W61 = 0.07556917 , 261.32423, -357.33732
T4W62 = 0.07570778 , 264.32115, -360.39914
T4W63 = 0.07584667 , 268.82332, -365.16435
T4W64 = 0.07598528 , 270.85205, -372.54826
T4W65 = 0.07612389 , 270.8241, -331.05957
T4W66 = 0.07626250 , 256.65525, -335.90442
T4W67 = 0.07640111 , 261.66798, -356.23993
T4W68 = 0.07654000 , 264.71491, -360.06559
T4W69 = 0.07667861 , 269.35537, -362.22192
T4W70 = 0.07681722 , 260.71085, -357.51933
T4W71 = 0.07695583 , 263.4667, -361.29247
T4W72 = 0.07709444 , 268.03019, -369.97359
T4W73 = 0.07723333 , 259.49133, -315.06746
T4W74 = 0.07737194 , 247.98532, -324.85547
T4W75 = 0.07751056 , 253.15837, -347.02576
T4W76 = 0.07764917 , 261.21553, -355.23533
T4W77 = 0.07778778 , 264.83665, -361.18012
T4W78 = 0.07792667 , 264.43676, -360.00342
T4W79 = 0.07806528 , 269.28033, -365.94448
T4W80 = 0.07820389 , 268.19607, -370.61004
T4W81 = 0.07834250 , 241.36182, -299.79935
T4W82 = 0.07848111 , 243.89188, -311.48543
T4W83 = 0.07862000 , 251.11796, -340.55259
T4W84 = 0.07875861 , 272.08253, -363.41615
T4W85 = 0.07889722 , 277.55449, -370.1477
T4W86 = 0.07903583 , 267.7846, -364.23427
T4W87 = 0.07917444 , 271.91338, -369.67888
T4W88 = 0.07931333 , 270.67161, -373.61365
T4W89 = 0.07945194 , 249.29082, -304.87062
T4W90 = 0.07958194 , 246.61006, -318.61032
T4W91 = 0.07972056 , 264.75795, -353.45539
T4W92 = 0.07985500 , 274.08949, -363.70764
T4W93 = 0.07999361 , 284.53741, -375.33818
T4W94 = 0.08013222 , 274.55694, -370.09408
T4W95 = 0.08027083 , 277.67312, -374.86099
T4W96 = 0.08040944 , 288.60148, -386.11576
T5W1 = 0.08058278 , 288.37452, -393.05259
T5W2 = 0.08072167 , 286.16564, -386.9831
T5W3 = 0.08086028 , 298.70306, -389.99409
T5W4 = 0.08099889 , 291.23547, -388.1922
T5W5 = 0.08113750 , 289.82514, -383.80054
T5W6 = 0.08127611 , 290.1141, -384.9356
T5W7 = 0.08141500 , 288.52633, -391.1962
T5W8 = 0.08155361 , 294.80445, -395.69339
T5W9 = 0.08169222 , 290.95623, -382.12768
T5W10 = 0.08183083 , 276.94216, -371.18984
T5W11 = 0.08196944 , 277.17567, -372.72115
T5W12 = 0.08210833 , 280.02295, -375.80413
T5W13 = 0.08224694 , 278.8297, -371.44059
T5W14 = 0.08238556 , 280.79068, -374.78299
T5W15 = 0.08252417 , 283.16471, -380.5117
T5W16 = 0.08266278 , 296.05431, -395.12049
T5W17 = 0.08280167 , 290.25401, -382.11847
T5W18 = 0.08294028 , 275.33481, -372.11622
T5W19 = 0.08307889 , 273.13107, -370.03249
T5W20 = 0.08321750 , 267.75724, -363.71853
T5W21 = 0.08335611 , 268.35057, -364.84288
T5W22 = 0.08349500 , 273.53608, -369.28506
T5W23 = 0.08363361 , 273.77612, -370.98619
T5W24 = 0.08377222 , 290.17955, -390.68935
T5W25 = 0.08391083 , 298.36689, -388.79712
T5W26 = 0.08404944 , 273.9518, -366.86792
T5W27 = 0.08418833 , 269.08374, -365.59763
T5W28 = 0.08432694 , 268.91795, -365.45281
T5W29 = 0.08446556 , 269.5955, -367.09562
T5W30 = 0.08460417 , 271.44486, -366.62675
T5W31 = 0.08474278 , 269.29213, -365.39966
T5W32 = 0.08488167 , 288.3348, -386.18062
T5W33 = 0.08502028 , 283.93403, -357.77639
T5W34 = 0.08515889 , 271.52711, -364.8188
T5W35 = 0.08529750 , 266.60816, -364.07118
T5W36 = 0.08543611 , 262.82308, -361.76094
T5W37 = 0.08557500 , 268.45482, -364.18558
T5W38 = 0.08571361 , 275.17039, -371.16302
T5W39 = 0.08585222 , 268.32008, -367.45244
T5W40 = 0.08599083 , 286.8946, -386.44299
T5W41 = 0.08612944 , 291.57885, -361.84115
T5W42 = 0.08626833 , 280.75869, -368.35664
T5W43 = 0.08640694 , 273.27775, -366.20639
T5W44 = 0.08654556 , 269.58736, -367.32612
T5W45 = 0.08668417 , 274.16328, -368.59641
T5W46 = 0.08682278 , 270.34134, -365.69836
T5W47 = 0.08696167 , 281.86083, -377.4418
T5W48 = 0.08710028 , 289.2648, -389.03462
T5W49 = 0.08723889 , 290.95452, -359.75611
T5W50 = 0.08737750 , 282.90606, -361.42677
T5W51 = 0.08751611 , 273.89983, -367.76053
T5W52 = 0.08765500 , 269.46162, -364.82952
T5W53 = 0.08779361 , 275.33587, -370.41301
T5W54 = 0.08793222 , 267.29999, -362.22459
T5W55 = 0.08807083 , 277.22065, -373.27059
T5W56 = 0.08820944 , 284.49987, -385.66177
T5W57 = 0.08834833 , 281.22393, -350.50967
T5W58 = 0.08848694 , 275.47546, -364.19442
T5W59 = 0.08862556 , 271.92042, -365.82558
T5W60 = 0.08876417 , 271.17467, -366.02214
T5W61 = 0.08890278 , 272.15153, -367.17791
T5W62 = 0.08904167 , 275.7745, -370.75905
T5W63 = 0.08918028 , 281.33979, -376.17034
T5W64 = 0.08931889 , 282.90032, -383.66513
T5W65 = 0.08945750 , 281.93517, -339.44428
T5W66 = 0.08959611 , 265.93677, -344.21056
T5W67 = 0.08973500 , 272.39135, -366.05805
T5W68 = 0.08987361 , 275.87864, -370.00894
T5W69 = 0.09001222 , 280.91713, -372.75277
T5W70 = 0.09015083 , 272.29289, -368.01173
T5W71 = 0.09028944 , 275.22326, -371.88434
T5W72 = 0.09042833 , 280.60488, -380.97431
T5W73 = 0.09056694 , 268.13497, -321.55052
T5W74 = 0.09070556 , 255.18768, -331.10503
T5W75 = 0.09084417 , 262.14653, -355.48544
T5W76 = 0.09098278 , 271.78237, -364.76269
T5W77 = 0.09112167 , 276.09218, -371.50998
T5W78 = 0.09126028 , 276.10645, -370.5566
T5W79 = 0.09139889 , 281.80052, -376.94976
T5W80 = 0.09153750 , 279.56049, -381.5612
T5W81 = 0.09167611 , 245.68645, -303.21026
T5W82 = 0.09181500 , 249.28916, -315.60438
T5W83 = 0.09195361 , 260.18143, -348.75981
T5W84 = 0.09209222 , 285.02164, -374.42764
T5W85 = 0.09223083 , 292.32267, -382.67193
T5W86 = 0.09236944 , 280.06947, -375.45642
T5W87 = 0.09250833 , 285.21845, -381.18134
T5W88 = 0.09264694 , 282.89497, -384.92089
T5W89 = 0.09278556 , 256.21044, -309.50235
T5W90 = 0.09292417 , 253.51052, -324.41588
T5W91 = 0.09306278 , 276.93422, -363.89944
T5W92 = 0.09320167 , 287.0134, -375.08211
T5W93 = 0.09334028 , 300.93981, -388.17747
T5W94 = 0.09347889 , 287.95201, -381.73925
T5W95 = 0.09361750 , 291.06485, -386.69967
T5W96 = 0.09375611 , 305.41467, -399.08905
T6W1 = 0.09391222 , 301.2998, -404.04591
T6W2 = 0.09405083 , 300.34986, -398.92689
T6W3 = 0.09418944 , 315.00852, -402.7209
T6W4 = 0.09432833 , 306.64497, -400.60836
T6W5 = 0.09446694 , 304.52805, -395.61062
T6W6 = 0.09460556 , 305.15253, -397.10809
T6W7 = 0.09474417 , 302.29231, -403.25799
T6W8 = 0.09488278 , 310.44399, -407.59607
T6W9 = 0.09502167 , 305.95515, -393.86903
T6W10 = 0.09516028 , 289.73022, -382.42577
T6W11 = 0.09529889 , 289.87151, -383.94536
T6W12 = 0.09543750 , 293.91486, -387.43433
T6W13 = 0.09557639 , 292.58895, -383.103
T6W14 = 0.09571500 , 294.51929, -386.29595
T6W15 = 0.09585361 , 297.24986, -392.50461
T6W16 = 0.09599222 , 310.563, -407.13302
T6W17 = 0.09613083 , 305.72809, -394.68397
T6W18 = 0.09626972 , 287.96462, -383.17141
T6W19 = 0.09640833 , 285.15856, -380.68617
T6W20 = 0.09654694 , 278.9379, -373.69719
T6W21 = 0.09668556 , 279.65219, -374.73433
T6W22 = 0.09682417 , 285.99506, -380.05814
T6W23 = 0.09696306 , 286.45472, -382.41363
T6W24 = 0.09710167 , 304.14724, -402.64848
T6W25 = 0.09724028 , 314.97047, -401.7184
T6W26 = 0.09737889 , 286.52408, -377.62612
T6W27 = 0.09751750 , 280.33407, -375.48262
T6W28 = 0.09765639 , 280.18742, -375.36842
T6W29 = 0.09779500 , 281.01391, -377.13184
T6W30 = 0.09793361 , 283.14363, -376.93135
T6W31 = 0.09807222 , 280.73566, -375.36391
T6W32 = 0.09821083 , 301.72126, -397.62016
T6W33 = 0.09834972 , 297.54717, -367.89432
T6W34 = 0.09848833 , 283.33868, -375.38838
T6W35 = 0.09862694 , 277.11068, -373.53077
T6W36 = 0.09876556 , 273.10985, -370.89628
T6W37 = 0.09890417 , 279.09823, -373.66694
T6W38 = 0.09904306 , 287.39334, -381.66383
T6W39 = 0.09918167 , 279.22753, -377.20341
T6W40 = 0.09932028 , 299.96269, -397.54743
T6W41 = 0.09945889 , 306.22665, -372.43153
T6W42 = 0.09959750 , 293.75883, -379.33998
T6W43 = 0.09973639 , 285.32055, -376.77872
T6W44 = 0.09987500 , 280.77017, -377.13455
T6W45 = 0.10001361 , 286.8103, -379.44329
T6W46 = 0.10013917 , 281.61362, -375.47016
T6W47 = 0.10027806 , 295.35935, -388.82809
T6W48 = 0.10041667 , 302.6318, -400.55688
T6W49 = 0.10055528 , 305.45817, -370.31236
T6W50 = 0.10069389 , 295.7608, -372.0943
T6W51 = 0.10083250 , 286.09908, -378.62742
T6W52 = 0.10097139 , 280.75143, -374.8124
T6W53 = 0.10111000 , 287.31473, -380.73012
T6W54 = 0.10124861 , 277.93454, -371.70583
T6W55 = 0.10138722 , 289.58393, -383.98257
T6W56 = 0.10152583 , 296.82472, -396.83851
T6W57 = 0.10166472 , 293.4619, -360.22318
T6W58 = 0.10180333 , 287.76085, -374.91827
T6W59 = 0.10194194 , 283.51056, -376.0246
T6W60 = 0.10208056 , 282.79016, -376.2976
T6W61 = 0.10221917 , 284.00117, -377.41289
T6W62 = 0.10235806 , 288.31167, -381.46769
T6W63 = 0.10249667 , 294.53316, -387.23747
T6W64 = 0.10263528 , 295.54641, -394.96015
T6W65 = 0.10277389 , 293.83052, -348.00083
T6W66 = 0.10291250 , 276.0442, -353.0545
T6W67 = 0.10305139 , 284.12818, -376.59647
T6W68 = 0.10319000 , 288.07641, -380.24651
T6W69 = 0.10332861 , 293.36579, -383.36963
T6W70 = 0.10346722 , 285.21797, -379.10973
T6W71 = 0.10360583 , 288.09736, -382.84716
T6W72 = 0.10374472 , 294.4549, -392.21953
T6W73 = 0.10388333 , 277.38141, -328.40864
T6W74 = 0.10402194 , 263.49172, -337.97055
T6W75 = 0.10416056 , 271.96635, -364.13388
T6W76 = 0.10429917 , 283.40571, -374.6613
T6W77 = 0.10443806 , 288.17264, -382.11438
T6W78 = 0.10457667 , 289.18235, -381.6209
T6W79 = 0.10471528 , 295.06606, -388.18968
T6W80 = 0.10485389 , 291.44931, -392.39596
T6W81 = 0.10499250 , 250.77458, -306.78094
T6W82 = 0.10513139 , 255.16998, -320.13652
T6W83 = 0.10527000 , 269.93779, -357.42859
T6W84 = 0.10540861 , 299.54025, -386.20839
T6W85 = 0.10553861 , 308.37664, -395.35731
T6W86 = 0.10567722 , 293.588, -387.00421
T6W87 = 0.10581583 , 299.62405, -393.23569
T6W88 = 0.10595472 , 295.76314, -396.37179
T6W89 = 0.10609333 , 263.78617, -314.59882
T6W90 = 0.10622333 , 261.83748, -330.5065
T6W91 = 0.10635750 , 290.37105, -374.60806
T6W92 = 0.10649639 , 300.80783, -386.50236
T6W93 = 0.10663500 , 318.85485, -401.19159
T6W94 = 0.10677361 , 302.39313, -393.52287
T6W95 = 0.10691222 , 305.22319, -398.49328
T6W96 = 0.10705083 , 323.39513, -411.92033
T7W1 = 0.10724583 , 314.85798, -415.00564
T7W2 = 0.10738472 , 315.22085, -410.73188
T7W3 = 0.10752333 , 332.51659, -415.50032
T7W4 = 0.10766194 , 322.78472, -413.00924
T7W5 = 0.10780056 , 320.05756, -407.58523
T7W6 = 0.10793917 , 321.03617, -409.44752
T7W7 = 0.10807806 , 316.99244, -415.19325
T7W8 = 0.10821667 , 326.99814, -419.38955
T7W9 = 0.10835528 , 322.48943, -406.37137
T7W10 = 0.10849389 , 303.28087, -393.56718
T7W11 = 0.10863250 , 303.65371, -395.41725
T7W12 = 0.10877139 , 308.71042, -399.39281
T7W13 = 0.10891000 , 306.8038, -394.53351
T7W14 = 0.10904861 , 309.27215, -397.79058
T7W15 = 0.10918722 , 312.4494, -404.66314
T7W16 = 0.10932583 , 326.01682, -419.30742
T7W17 = 0.10946472 , 322.39423, -407.38866
T7W18 = 0.10960333 , 301.55122, -394.30403
T7W19 = 0.10974194 , 298.51711, -392.04058
T7W20 = 0.10988056 , 291.322, -384.02226
T7W21 = 0.11001917 , 291.90112, -385.11893
T7W22 = 0.11015806 , 299.47027, -390.99405
T7W23 = 0.11029667 , 299.85009, -393.78812
T7W24 = 0.11043528 , 318.88001, -414.86564
T7W25 = 0.11057389 , 332.50612, -414.41926
T7W26 = 0.11071250 , 300.00986, -388.48849
T7W27 = 0.11085139 , 292.71604, -385.85676
T7W28 = 0.11099000 , 292.58273, -385.59755
T7W29 = 0.11112861 , 293.56569, -387.56391
T7W30 = 0.11126722 , 295.55939, -387.4056
T7W31 = 0.11140583 , 293.21424, -385.84133
T7W32 = 0.11154472 , 316.17298, -409.39263
T7W33 = 0.11168333 , 312.15223, -378.33328
T7W34 = 0.11182194 , 295.72749, -385.78124
T7W35 = 0.11196056 , 288.46254, -383.24817
T7W36 = 0.11209917 , 284.34907, -380.43607
T7W37 = 0.11223806 , 291.07, -383.94082
T7W38 = 0.11237667 , 300.56509, -392.33596
T7W39 = 0.11251528 , 290.57606, -386.97735
T7W40 = 0.11265389 , 313.98122, -409.0295
T7W41 = 0.11279250 , 321.73083, -382.93452
T7W42 = 0.11293139 , 308.10072, -390.77126
T7W43 = 0.11307000 , 298.38628, -387.64556
T7W44 = 0.11320861 , 292.35189, -386.7201
T7W45 = 0.11334722 , 300.15406, -390.10703
T7W46 = 0.11348583 , 293.6399, -385.56259
T7W47 = 0.11362472 , 309.53231, -400.10886
T7W48 = 0.11376333 , 317.07652, -412.52147
T7W49 = 0.11390194 , 320.47171, -380.54832
T7W50 = 0.11404056 , 309.43336, -382.64747
T7W51 = 0.11417917 , 298.62455, -388.96377
T7W52 = 0.11431806 , 292.81443, -385.14883
T7W53 = 0.11445667 , 300.34426, -391.36934
T7W54 = 0.11459528 , 289.38213, -381.46943
T7W55 = 0.11473389 , 302.98829, -395.06531
T7W56 = 0.11487250 , 310.24608, -408.4883
T7W57 = 0.11501139 , 306.39347, -369.86505
T7W58 = 0.11515000 , 301.38549, -386.3253
T7W59 = 0.11528861 , 295.91656, -386.36219
T7W60 = 0.11542722 , 295.37469, -386.91208
T7W61 = 0.11556583 , 296.87902, -388.12106
T7W62 = 0.11570472 , 301.61757, -392.3454
T7W63 = 0.11584333 , 308.71774, -398.45334
T7W64 = 0.11598194 , 309.29334, -406.61619
T7W65 = 0.11612056 , 306.40684, -356.61918
T7W66 = 0.11625917 , 287.32563, -362.43232
T7W67 = 0.11639806 , 296.49319, -387.28159
T7W68 = 0.11653667 , 301.09334, -390.5643
T7W69 = 0.11667528 , 306.31295, -393.81838
T7W70 = 0.11681389 , 299.60652, -390.66345
T7W71 = 0.11695250 , 302.30769, -394.17943
T7W72 = 0.11709139 , 309.67313, -403.77223
T7W73 = 0.11723000 , 287.57173, -335.29815
T7W74 = 0.11736861 , 272.81002, -345.63361
T7W75 = 0.11750722 , 282.83218, -373.74179
T7W76 = 0.11764583 , 295.93422, -384.71513
T7W77 = 0.11778472 , 301.17064, -392.86958
T7W78 = 0.11792333 , 302.97952, -392.75175
T7W79 = 0.11806194 , 309.22929, -399.45831
T7W80 = 0.11820056 , 304.24952, -403.3101
T7W81 = 0.11833917 , 256.38897, -310.8417
T7W82 = 0.11847806 , 261.95444, -325.27081
T7W83 = 0.11861667 , 280.53965, -366.39733
T7W84 = 0.11875528 , 315.08713, -397.82112
T7W85 = 0.11889389 , 325.74339, -408.26945
T7W86 = 0.11903250 , 307.92465, -398.46331
T7W87 = 0.11917139 , 315.18887, -405.48134
T7W88 = 0.11931000 , 309.74184, -408.26839
T7W89 = 0.11944861 , 272.33911, -319.79104
T7W90 = 0.11958722 , 270.89444, -337.65469
T7W91 = 0.11972583 , 304.93013, -385.51108
T7W92 = 0.11986472 , 315.62042, -398.15123
T7W93 = 0.12000333 , 338.44221, -414.47247
T7W94 = 0.12014194 , 317.68003, -405.08373
T7W95 = 0.12028056 , 320.22797, -410.36016
T7W96 = 0.12041917 , 342.31728, -424.26519
T8W1 = 0.12057972 , 328.89019, -425.84355
T8W2 = 0.12071833 , 330.79974, -422.4341
T8W3 = 0.12085694 , 350.87359, -428.21596
T8W4 = 0.12099556 , 339.69018, -425.18482
T8W5 = 0.12113417 , 335.97085, -419.09276
T8W6 = 0.12127306 , 337.6227, -421.332
T8W7 = 0.12141167 , 332.29378, -427.00376
T8W8 = 0.12155028 , 344.02771, -430.8861
T8W9 = 0.12168889 , 339.65288, -418.36137
T8W10 = 0.12182750 , 317.84664, -404.85948
T8W11 = 0.12196639 , 318.1551, -406.91542
T8W12 = 0.12210500 , 324.00755, -411.01427
T8W13 = 0.12224361 , 322.33564, -406.35242
T8W14 = 0.12238222 , 325.16979, -409.48167
T8W15 = 0.12252083 , 327.9182, -416.59781
T8W16 = 0.12265972 , 342.1413, -431.20338
T8W17 = 0.12279833 , 340.0542, -419.75225
T8W18 = 0.12293694 , 315.95772, -405.68031
T8W19 = 0.12307556 , 312.62894, -403.49682
T8W20 = 0.12321417 , 304.63865, -394.38665
T8W21 = 0.12335306 , 304.7571, -395.47955
T8W22 = 0.12349167 , 313.66139, -402.03973
T8W23 = 0.12363028 , 314.1871, -405.41838
T8W24 = 0.12376889 , 334.4348, -426.97957
T8W25 = 0.12390750 , 351.30267, -427.09532
T8W26 = 0.12404639 , 314.73445, -399.60568
T8W27 = 0.12418500 , 305.80286, -396.23415
T8W28 = 0.12432361 , 305.50697, -395.76548
T8W29 = 0.12446222 , 306.86366, -398.21025
T8W30 = 0.12460083 , 308.76192, -397.90785
T8W31 = 0.12473972 , 306.49996, -396.53559
T8W32 = 0.12487833 , 331.29142, -421.0605
T8W33 = 0.12501694 , 327.82432, -388.93921
T8W34 = 0.12515556 , 308.98968, -396.65595
T8W35 = 0.12529417 , 300.66585, -393.57478
T8W36 = 0.12543306 , 296.58122, -390.43386
T8W37 = 0.12557167 , 303.74665, -394.25587
T8W38 = 0.12571028 , 314.48562, -403.26925
T8W39 = 0.12584889 , 302.54817, -396.8083
T8W40 = 0.12598750 , 328.57406, -420.31911
T8W41 = 0.12612639 , 338.04766, -393.4752
T8W42 = 0.12626500 , 323.5669, -402.7696
T8W43 = 0.12640361 , 312.01416, -398.5523
T8W44 = 0.12654222 , 304.98177, -396.54236
T8W45 = 0.12668083 , 314.48006, -401.35297
T8W46 = 0.12681972 , 306.14321, -395.64638
T8W47 = 0.12695833 , 325.04203, -411.70456
T8W48 = 0.12709694 , 332.24251, -424.45777
T8W49 = 0.12723556 , 336.59503, -390.87455
T8W50 = 0.12737444 , 323.66193, -393.26954
T8W51 = 0.12751306 , 312.63797, -400.12433
T8W52 = 0.12765167 , 305.45287, -395.35341
T8W53 = 0.12779028 , 314.71586, -402.43388
T8W54 = 0.12792889 , 301.17505, -391.09299
T8W55 = 0.12806778 , 317.21724, -406.2425
T8W56 = 0.12820639 , 324.02685, -420.00665
T8W57 = 0.12834500 , 319.43596, -379.15945
T8W58 = 0.12848361 , 315.982, -398.00759
T8W59 = 0.12862222 , 309.326, -397.00158
T8W60 = 0.12876111 , 308.99277, -397.77512
T8W61 = 0.12889972 , 310.62171, -398.74912
T8W62 = 0.12903833 , 316.14675, -403.56512
T8W63 = 0.12917694 , 324.46593, -410.18051
T8W64 = 0.12931556 , 323.71174, -418.2393
T8W65 = 0.12945444 , 319.64999, -365.15094
T8W66 = 0.12959306 , 299.19678, -371.83613
T8W67 = 0.12973167 , 308.9847, -397.59291
T8W68 = 0.12987028 , 315.28419, -401.42548
T8W69 = 0.13000889 , 320.91254, -405.16936
T8W70 = 0.13014778 , 315.1513, -402.46908
T8W71 = 0.13028639 , 317.43712, -405.64788
T8W72 = 0.13042500 , 325.75993, -415.37698
T8W73 = 0.13056361 , 298.06473, -342.33407
T8W74 = 0.13070222 , 282.56841, -353.39305
T8W75 = 0.13084111 , 294.41102, -383.56794
T8W76 = 0.13097972 , 309.45835, -395.12012
T8W77 = 0.13111833 , 315.0792, -404.11694
T8W78 = 0.13125694 , 317.92786, -404.09138
T8W79 = 0.13139556 , 324.42941, -411.10623
T8W80 = 0.13153444 , 318.10516, -414.66631
T8W81 = 0.13167306 , 262.20584, -315.05306
T8W82 = 0.13181167 , 269.56416, -330.7909
T8W83 = 0.13195028 , 291.75216, -375.29107
T8W84 = 0.13208889 , 331.58638, -409.83549
T8W85 = 0.13222778 , 343.99275, -420.99353
T8W86 = 0.13236639 , 323.70446, -410.45341
T8W87 = 0.13250500 , 331.48025, -417.51055
T8W88 = 0.13264361 , 324.51854, -420.18854
T8W89 = 0.13278222 , 281.60703, -325.17356
T8W90 = 0.13292111 , 280.5788, -344.65448
T8W91 = 0.13305972 , 320.75511, -396.54516
T8W92 = 0.13319833 , 331.32195, -409.85975
T8W93 = 0.13333694 , 358.47848, -426.53934
T8W94 = 0.13347556 , 334.18904, -416.96162
T8W95 = 0.13361444 , 336.11204, -422.1581
T8W96 = 0.13375306 , 362.22891, -436.44098
T9W1 = 0.13391333 , 343.3409, -436.35993
T9W2 = 0.13405194 , 347.10402, -433.89649
T9W3 = 0.13419056 , 370.00446, -440.42703
T9W4 = 0.13432944 , 357.01949, -436.82712
T9W5 = 0.13446806 , 352.68489, -430.33249
T9W6 = 0.13460667 , 354.68942, -432.77593
T9W7 = 0.13474528 , 347.89408, -438.54074
T9W8 = 0.13488389 , 361.65626, -441.92805
T9W9 = 0.13502278 , 357.45775, -430.05643
T9W10 = 0.13516139 , 333.22625, -416.11836
T9W11 = 0.13530000 , 333.46788, -418.39066
T9W12 = 0.13543861 , 339.94352, -422.31996
T9W13 = 0.13557722 , 338.68007, -418.14715
T9W14 = 0.13571611 , 341.96706, -421.2091
T9W15 = 0.13585472 , 344.05371, -428.15463
T9W16 = 0.13599333 , 358.98422, -442.90587
T9W17 = 0.13613194 , 358.75162, -431.97933
T9W18 = 0.13627056 , 331.38182, -417.11769
T9W19 = 0.13640944 , 327.76964, -415.06683
T9W20 = 0.13654806 , 318.5934, -405.02373
T9W21 = 0.13668667 , 318.60508, -405.99961
T9W22 = 0.13682528 , 328.75819, -413.19645
T9W23 = 0.13696389 , 329.37405, -417.0069
T9W24 = 0.13710278 , 350.73031, -438.80149
T9W25 = 0.13724139 , 370.70236, -439.10636
T9W26 = 0.13738000 , 329.86345, -410.5121
T9W27 = 0.13751861 , 319.87873, -406.83148
T9W28 = 0.13765722 , 319.48468, -406.15576
T9W29 = 0.13779611 , 321.00442, -409.14243
T9W30 = 0.13793472 , 323.03263, -408.72181
T9W31 = 0.13807333 , 320.66642, -407.48115
T9W32 = 0.13821194 , 347.06533, -432.54737
T9W33 = 0.13835056 , 344.12276, -399.26995
T9W34 = 0.13848944 , 323.11009, -407.76593
T9W35 = 0.13862806 , 313.50776, -403.84375
T9W36 = 0.13876667 , 309.3258, -400.3614
T9W37 = 0.13890528 , 317.18102, -404.53519
T9W38 = 0.13904389 , 328.95982, -413.98295
T9W39 = 0.13918278 , 315.36662, -407.02698
T9W40 = 0.13932139 , 343.89848, -431.46482
T9W41 = 0.13946000 , 355.0434, -403.65513
T9W42 = 0.13959861 , 339.7768, -414.24352
T9W43 = 0.13973722 , 326.74151, -409.69515
T9W44 = 0.13987611 , 318.25466, -406.60394
T9W45 = 0.14001472 , 329.27635, -412.07371
T9W46 = 0.14015333 , 319.27558, -405.80278
T9W47 = 0.14029194 , 340.67723, -422.77746
T9W48 = 0.14043056 , 348.34124, -436.18975
T9W49 = 0.14056944 , 353.24343, -400.84855
T9W50 = 0.14070806 , 338.47098, -403.78373
T9W51 = 0.14084667 , 327.62275, -411.59385
T9W52 = 0.14098528 , 319.39242, -406.03859
T9W53 = 0.14112389 , 329.7653, -413.48308
T9W54 = 0.14126278 , 313.72342, -400.82007
T9W55 = 0.14140139 , 332.08161, -417.45918
T9W56 = 0.14154000 , 338.61804, -431.47736
T9W57 = 0.14167861 , 333.37947, -388.62215
T9W58 = 0.14181722 , 331.16416, -409.22652
T9W59 = 0.14195611 , 323.88178, -407.8612
T9W60 = 0.14209472 , 323.09246, -408.5337
T9W61 = 0.14223333 , 325.41601, -409.61535
T9W62 = 0.14237194 , 331.06191, -414.48403
T9W63 = 0.14251056 , 341.15381, -422.01055
T9W64 = 0.14264944 , 338.51077, -429.57917
T9W65 = 0.14278806 , 333.39764, -373.51291
T9W66 = 0.14292667 , 311.51325, -381.28318
T9W67 = 0.14306528 , 322.4621, -408.0884
T9W68 = 0.14320389 , 330.15395, -412.46232
T9W69 = 0.14334278 , 336.23331, -416.55344
T9W70 = 0.14348139 , 331.64894, -414.06171
T9W71 = 0.14362000 , 333.45613, -417.12049
T9W72 = 0.14375861 , 342.73428, -426.78863
T9W73 = 0.14389722 , 309.14459, -349.16906
T9W74 = 0.14403611 , 292.6238, -360.81204
T9W75 = 0.14417472 , 306.39851, -393.24867
T9W76 = 0.14431333 , 323.57519, -405.55445
T9W77 = 0.14445194 , 329.658, -415.12829
T9W78 = 0.14459056 , 333.28832, -415.21514
T9W79 = 0.14472944 , 340.56339, -422.72686
T9W80 = 0.14486806 , 332.55363, -425.95597
T9W81 = 0.14500667 , 268.45475, -319.41123
T9W82 = 0.14514528 , 277.44418, -336.40176
T9W83 = 0.14528389 , 303.79324, -384.57206
T9W84 = 0.14542278 , 348.90303, -421.56617
T9W85 = 0.14556139 , 362.92114, -433.19924
T9W86 = 0.14570000 , 340.07833, -422.30627
T9W87 = 0.14583861 , 348.33609, -429.22994
T9W88 = 0.14597722 , 339.93916, -431.85474
T9W89 = 0.14611611 , 291.52897, -330.76431
T9W90 = 0.14625472 , 290.68907, -351.61066
T9W91 = 0.14639333 , 337.49014, -407.44182
T9W92 = 0.14653194 , 347.66123, -421.05316
T9W93 = 0.14667056 , 379.78669, -438.74676
T9W94 = 0.14680944 , 351.56857, -428.6056
T9W95 = 0.14694806 , 352.75151, -433.82959
T9W96 = 0.14708667 , 382.50867, -447.72663
T10W1 = 0.14724694 , 358.3856, -446.6416
T10W2 = 0.14738556 , 363.9011, -444.95336
T10W3 = 0.14752444 , 389.67131, -452.06295
T10W4 = 0.14766306 , 375.11035, -448.11498
T10W5 = 0.14780167 , 370.16315, -441.45938
T10W6 = 0.14794028 , 372.07897, -443.64758
T10W7 = 0.14807889 , 363.72355, -449.41991
T10W8 = 0.14821778 , 379.82845, -452.58945
T10W9 = 0.14835639 , 375.75402, -441.32254
T10W10 = 0.14849500 , 349.01856, -427.04715
T10W11 = 0.14863361 , 349.09201, -429.33334
T10W12 = 0.14877222 , 356.70561, -433.38003
T10W13 = 0.14891111 , 355.08334, -428.9349
T10W14 = 0.14904972 , 359.17703, -432.39898
T10W15 = 0.14918833 , 361.04788, -439.58727
T10W16 = 0.14932694 , 376.14224, -454.05718
T10W17 = 0.14946556 , 377.58934, -443.28792
T10W18 = 0.14960444 , 347.42942, -428.38863
T10W19 = 0.14974306 , 343.36138, -426.3792
T10W20 = 0.14988167 , 333.12618, -415.72591
T10W21 = 0.15002028 , 332.60348, -416.14421
T10W22 = 0.15015889 , 344.11935, -423.85758
T10W23 = 0.15029778 , 345.19587, -428.37961
T10W24 = 0.15042333 , 367.23138, -450.17376
T10W25 = 0.15056194 , 390.33536, -450.25343
T10W26 = 0.15070056 , 345.64729, -421.12401
T10W27 = 0.15083944 , 334.68118, -417.75424
T10W28 = 0.15097806 , 334.18278, -416.77501
T10W29 = 0.15111667 , 335.62747, -419.6539
T10W30 = 0.15125528 , 337.522, -419.22466
T10W31 = 0.15139389 , 335.16243, -418.17495
T10W32 = 0.15153278 , 363.56349, -443.6875
T10W33 = 0.15167139 , 360.84998, -409.21288
T10W34 = 0.15181000 , 337.65555, -418.40334
T10W35 = 0.15194861 , 327.0633, -414.35151
T10W36 = 0.15208722 , 323.00494, -410.62685
T10W37 = 0.15222611 , 331.15401, -414.59923
T10W38 = 0.15236472 , 344.25223, -424.65651
T10W39 = 0.15250333 , 328.73041, -417.08951
T10W40 = 0.15264194 , 359.82046, -442.60922
T10W41 = 0.15278056 , 372.57299, -413.33599
T10W42 = 0.15291944 , 356.70604, -425.6973
T10W43 = 0.15305806 , 342.52716, -421.08712
T10W44 = 0.15319667 , 332.23893, -416.67122
T10W45 = 0.15333528 , 344.44311, -422.44579
T10W46 = 0.15347389 , 332.83805, -415.81241
T10W47 = 0.15361278 , 356.95955, -433.41084
T10W48 = 0.15375139 , 364.59276, -447.5159
T10W49 = 0.15389000 , 369.94667, -410.2524
T10W50 = 0.15402861 , 353.95288, -414.07045
T10W51 = 0.15416722 , 343.21942, -422.38868
T10W52 = 0.15430611 , 333.43763, -416.4714
T10W53 = 0.15444472 , 345.68041, -424.5966
T10W54 = 0.15458333 , 327.18242, -410.95289
T10W55 = 0.15472194 , 347.40611, -428.35991
T10W56 = 0.15486056 , 353.82138, -442.7599
T10W57 = 0.15499944 , 347.82444, -397.96826
T10W58 = 0.15513806 , 347.02312, -420.28107
T10W59 = 0.15527667 , 338.70991, -418.36298
T10W60 = 0.15541528 , 337.74514, -419.14222
T10W61 = 0.15555389 , 340.7444, -420.24358
T10W62 = 0.15569278 , 346.6062, -425.2779
T10W63 = 0.15583139 , 358.31596, -433.11279
T10W64 = 0.15597000 , 354.09297, -440.72993
T10W65 = 0.15610861 , 348.04805, -382.11211
T10W66 = 0.15624722 , 324.68728, -391.08174
T10W67 = 0.15638611 , 336.49236, -418.48472
T10W68 = 0.15652472 , 345.22538, -422.86181
T10W69 = 0.15666333 , 351.83339, -427.28395
T10W70 = 0.15680194 , 348.78286, -425.03128
T10W71 = 0.15694056 , 350.00398, -428.16024
T10W72 = 0.15707944 , 360.0205, -437.59011
T10W73 = 0.15721806 , 320.64183, -356.08324
T10W74 = 0.15735667 , 302.95372, -368.22194
T10W75 = 0.15749528 , 319.20275, -403.27274
T10W76 = 0.15763389 , 337.97055, -415.66844
T10W77 = 0.15777278 , 345.0111, -426.04729
T10W78 = 0.15791139 , 349.28884, -426.01085
T10W79 = 0.15805000 , 357.22168, -433.82132
T10W80 = 0.15818861 , 347.17207, -436.59822
T10W81 = 0.15832722 , 275.1009, -323.98956
T10W82 = 0.15846611 , 285.59779, -342.24136
T10W83 = 0.15860472 , 316.34218, -394.03783
T10W84 = 0.15874333 , 366.69152, -432.79552
T10W85 = 0.15888194 , 382.76443, -444.99927
T10W86 = 0.15902083 , 356.75442, -433.53174
T10W87 = 0.15915944 , 365.69889, -440.43006
T10W88 = 0.15929806 , 356.00537, -443.20285
T10W89 = 0.15943667 , 302.12174, -336.39628
T10W90 = 0.15957528 , 301.19709, -358.30553
T10W91 = 0.15971417 , 354.65846, -417.80823
T10W92 = 0.15985278 , 364.43736, -431.87598
T10W93 = 0.15999139 , 401.4667, -449.97666
T10W94 = 0.16013000 , 369.9043, -440.12082
T10W95 = 0.16026861 , 370.31234, -445.31645
T10W96 = 0.16040750 , 403.34085, -458.21703
T11W1 = 0.16058083 , 373.99422, -456.69629
T11W2 = 0.16071944 , 381.20278, -455.48245
T11W3 = 0.16085806 , 409.60688, -462.78274
T11W4 = 0.16099667 , 393.55092, -458.69044
T11W5 = 0.16113528 , 387.92042, -451.9433
T11W6 = 0.16127417 , 390.17996, -454.092
T11W7 = 0.16141278 , 379.71226, -459.82973
T11W8 = 0.16155139 , 397.79057, -462.35221
T11W9 = 0.16169000 , 394.91608, -452.36563
T11W10 = 0.16182861 , 365.36632, -437.50847
T11W11 = 0.16196750 , 365.46308, -440.24009
T11W12 = 0.16210611 , 373.89828, -444.01833
T11W13 = 0.16224472 , 372.61496, -439.68645
T11W14 = 0.16238333 , 377.11323, -443.10519
T11W15 = 0.16252194 , 378.59878, -450.64661
T11W16 = 0.16266083 , 393.76016, -464.61146
T11W17 = 0.16279944 , 396.72505, -453.76414
T11W18 = 0.16293806 , 363.69735, -439.2365
T11W19 = 0.16307667 , 359.52844, -437.27239
T11W20 = 0.16321528 , 347.94216, -425.9133
T11W21 = 0.16335417 , 347.40455, -426.25652
T11W22 = 0.16349278 , 360.40146, -434.42631
T11W23 = 0.16363139 , 361.60234, -439.3234
T11W24 = 0.16377000 , 384.24662, -460.77882
T11W25 = 0.16390861 , 410.57956, -460.66485
T11W26 = 0.16404750 , 362.16117, -431.65019
T11W27 = 0.16418611 , 349.79394, -427.99495
T11W28 = 0.16432472 , 348.98531, -426.64185
T11W29 = 0.16446333 , 350.70395, -429.84133
T11W30 = 0.16460194 , 352.75805, -429.50397
T11W31 = 0.16474083 , 350.51869, -428.6977
T11W32 = 0.16487944 , 380.26503, -454.07338
T11W33 = 0.16501806 , 377.5487, -418.41019
T11W34 = 0.16515667 , 352.77124, -429.06202
T11W35 = 0.16529528 , 341.22135, -424.81539
T11W36 = 0.16543417 , 337.06368, -420.54485
T11W37 = 0.16557278 , 345.56242, -424.45182
T11W38 = 0.16571139 , 359.87714, -434.81265
T11W39 = 0.16585000 , 342.46325, -426.90887
T11W40 = 0.16598861 , 376.16472, -453.21465
T11W41 = 0.16612750 , 390.57482, -422.4943
T11W42 = 0.16626611 , 374.18093, -436.78401
T11W43 = 0.16640472 , 358.62985, -431.74089
T11W44 = 0.16654333 , 346.53943, -426.2882
T11W45 = 0.16668194 , 360.81511, -433.26082
T11W46 = 0.16682083 , 347.18525, -425.71468
T11W47 = 0.16695944 , 373.60834, -443.58013
T11W48 = 0.16709806 , 381.77908, -458.50538
T11W49 = 0.16723667 , 386.9216, -419.07409
T11W50 = 0.16736250 , 369.61287, -423.85724
T11W51 = 0.16750111 , 359.47256, -433.21545
T11W52 = 0.16763972 , 348.02657, -426.56297
T11W53 = 0.16777833 , 361.85378, -435.15472
T11W54 = 0.16791694 , 340.89274, -420.69631
T11W55 = 0.16805583 , 363.03639, -438.7194
T11W56 = 0.16819444 , 369.63677, -453.70078
T11W57 = 0.16833306 , 362.23584, -406.64627
T11W58 = 0.16847167 , 363.67764, -431.25123
T11W59 = 0.16861028 , 354.39004, -428.73729
T11W60 = 0.16874917 , 352.82449, -429.40149
T11W61 = 0.16888778 , 356.53261, -430.77565
T11W62 = 0.16902639 , 362.88723, -435.74651
T11W63 = 0.16916500 , 376.08979, -443.87679
T11W64 = 0.16930361 , 370.04121, -451.48835
T11W65 = 0.16944250 , 363.09415, -390.32923
T11W66 = 0.16956806 , 337.73364, -400.34479
T11W67 = 0.16970667 , 351.23283, -428.92861
T11W68 = 0.16984528 , 361.06567, -433.10028
T11W69 = 0.16998417 , 368.53386, -438.30557
T11W70 = 0.17012278 , 366.48842, -435.59756
T11W71 = 0.17024833 , 367.21379, -438.8776
T11W72 = 0.17038694 , 377.49842, -447.71834
T11W73 = 0.17052583 , 332.11035, -362.7996
T11W74 = 0.17066444 , 313.66928, -375.90344
T11W75 = 0.17080306 , 332.73783, -413.37655
T11W76 = 0.17094167 , 352.99949, -425.69395
T11W77 = 0.17108028 , 360.89047, -436.8729
T11W78 = 0.17121917 , 365.55341, -436.4309
T11W79 = 0.17135778 , 374.30653, -444.50265
T11W80 = 0.17149639 , 362.64471, -447.13047
T11W81 = 0.17163500 , 281.89068, -328.64933
T11W82 = 0.17177361 , 294.03152, -347.83223
T11W83 = 0.17191250 , 329.10006, -403.04214
T11W84 = 0.17205111 , 385.01187, -443.64973
T11W85 = 0.17218972 , 402.86416, -455.94128
T11W86 = 0.17232833 , 374.04454, -444.28621
T11W87 = 0.17246694 , 383.53519, -451.21697
T11W88 = 0.17260583 , 372.31604, -453.87333
T11W89 = 0.17274444 , 312.69171, -341.76365
T11W90 = 0.17288306 , 312.08246, -365.21919
T11W91 = 0.17302167 , 372.48418, -427.86943
T11W92 = 0.17316028 , 381.91999, -442.42381
T11W93 = 0.17329917 , 423.32693, -460.10209
T11W94 = 0.17343778 , 387.96971, -450.47215
T11W95 = 0.17357639 , 387.94074, -456.10429
T11W96 = 0.17371500 , 424.78308, -468.132
T12W1 = 0.17391444 , 389.40911, -466.16894
T12W2 = 0.17405306 , 398.52771, -465.37112
T12W3 = 0.17419167 , 429.75169, -472.60677
T12W4 = 0.17433028 , 412.48635, -468.59565
T12W5 = 0.17446917 , 406.49119, -462.18217
T12W6 = 0.17460778 , 407.97529, -463.67206
T12W7 = 0.17474639 , 396.1191, -469.77917
T12W8 = 0.17488500 , 416.08238, -471.48116
T12W9 = 0.17502361 , 413.59375, -461.99483
T12W10 = 0.17516250 , 382.19758, -447.6474
T12W11 = 0.17530111 , 381.95002, -450.21266
T12W12 = 0.17543972 , 391.40742, -454.17106
T12W13 = 0.17557833 , 390.23271, -449.8497
T12W14 = 0.17571694 , 395.28987, -453.08041
T12W15 = 0.17585583 , 395.74242, -460.55881
T12W16 = 0.17599444 , 411.37752, -474.39901
T12W17 = 0.17613306 , 416.30047, -463.54861
T12W18 = 0.17627167 , 380.29607, -449.31266
T12W19 = 0.17641028 , 376.22071, -447.91404
T12W20 = 0.17654917 , 363.14777, -435.96626
T12W21 = 0.17668778 , 362.78065, -436.17537
T12W22 = 0.17682639 , 376.80591, -444.34384
T12W23 = 0.17696500 , 378.61635, -449.9977
T12W24 = 0.17710361 , 401.3707, -470.97743
T12W25 = 0.17724250 , 430.94255, -470.14476
T12W26 = 0.17736806 , 378.67865, -441.37403
T12W27 = 0.17750667 , 365.46957, -438.00457
T12W28 = 0.17764528 , 364.20095, -436.29998
T12W29 = 0.17778417 , 365.91538, -439.37901
T12W30 = 0.17792278 , 367.91815, -439.06458
T12W31 = 0.17806139 , 366.04273, -438.69079
T12W32 = 0.17820000 , 396.65154, -463.57526
T12W33 = 0.17833861 , 394.70162, -426.95387
T12W34 = 0.17847750 , 368.55826, -439.5473
T12W35 = 0.17861611 , 355.38781, -434.46133
T12W36 = 0.17875472 , 351.65221, -430.26645
T12W37 = 0.17889333 , 360.01762, -433.77927
T12W38 = 0.17903194 , 375.55712, -444.47348
T12W39 = 0.17917083 , 356.54778, -436.25053
T12W40 = 0.17930944 , 392.33113, -463.12358
T12W41 = 0.17944806 , 408.7356, -430.94674
T12W42 = 0.17958667 , 391.50333, -446.75878
T12W43 = 0.17972528 , 374.79946, -441.79263
T12W44 = 0.17986417 , 361.51927, -435.77238
T12W45 = 0.18000278 , 377.83041, -443.57065
T12W46 = 0.18014139 , 361.97359, -435.29866
T12W47 = 0.18028000 , 390.77231, -453.43487
T12W48 = 0.18041861 , 398.78919, -468.74588
T12W49 = 0.18055750 , 403.95058, -427.24824
T12W50 = 0.18069611 , 385.7811, -433.23416
T12W51 = 0.18083472 , 375.89945, -443.84071
T12W52 = 0.18097333 , 363.20367, -436.40468
T12W53 = 0.18111194 , 378.78853, -445.44936
T12W54 = 0.18125083 , 355.20896, -430.27699
T12W55 = 0.18138944 , 379.29261, -448.88994
T12W56 = 0.18152806 , 385.89273, -464.13164
T12W57 = 0.18166667 , 377.15862, -414.99944
T12W58 = 0.18180528 , 380.45537, -441.56909
T12W59 = 0.18194417 , 370.44082, -438.89005
T12W60 = 0.18208278 , 368.38785, -439.15752
T12W61 = 0.18222139 , 372.35295, -440.59159
T12W62 = 0.18236000 , 379.84193, -445.92976
T12W63 = 0.18249861 , 393.6368, -453.57792
T12W64 = 0.18263750 , 385.85776, -461.43101
T12W65 = 0.18277611 , 378.4505, -398.12716
T12W66 = 0.18291472 , 351.38021, -409.58588
T12W67 = 0.18305333 , 366.77333, -439.09821
T12W68 = 0.18319194 , 377.61038, -443.21862
T12W69 = 0.18333083 , 385.40612, -448.63688
T12W70 = 0.18346944 , 384.4857, -445.4872
T12W71 = 0.18360806 , 384.77216, -449.22969
T12W72 = 0.18374667 , 395.39846, -457.24664
T12W73 = 0.18388528 , 344.01366, -369.37015
T12W74 = 0.18402417 , 325.04816, -383.60694
T12W75 = 0.18416278 , 346.53878, -422.84044
T12W76 = 0.18430139 , 368.48817, -435.46811
T12W77 = 0.18444000 , 377.11006, -447.06828
T12W78 = 0.18457861 , 381.85746, -445.92464
T12W79 = 0.18471750 , 391.79801, -454.62381
T12W80 = 0.18485611 , 378.23862, -457.16926
T12W81 = 0.18499472 , 288.87644, -333.27289
T12W82 = 0.18513333 , 302.9397, -353.71183
T12W83 = 0.18527194 , 342.64803, -412.25565
T12W84 = 0.18541083 , 403.81052, -453.65123
T12W85 = 0.18554944 , 423.3364, -466.14712
T12W86 = 0.18568806 , 391.89534, -454.73663
T12W87 = 0.18582667 , 401.50478, -461.26733
T12W88 = 0.18596528 , 389.01161, -463.91453
T12W89 = 0.18610417 , 323.50149, -346.8692
T12W90 = 0.18624278 , 323.2467, -371.91381
T12W91 = 0.18638139 , 390.40279, -437.31194
T12W92 = 0.18652000 , 400.05717, -452.57682
T12W93 = 0.18665861 , 444.94359, -469.17836
T12W94 = 0.18679750 , 406.56547, -460.41707
T12W95 = 0.18693611 , 405.34643, -465.87298
T12W96 = 0.18707472 , 445.86222, -476.79818
T13W1 = 0.18724806 , 405.07484, -475.01708
T13W2 = 0.18738667 , 415.93647, -474.5098
T13W3 = 0.18752528 , 449.52805, -481.42046
T13W4 = 0.18766417 , 431.47043, -477.90037
T13W5 = 0.18780278 , 424.97304, -471.40549
T13W6 = 0.18794139 , 426.00352, -472.44788
T13W7 = 0.18808000 , 412.53333, -478.96186
T13W8 = 0.18821861 , 434.01759, -479.70818
T13W9 = 0.18835750 , 432.78256, -471.15903
T13W10 = 0.18849611 , 398.68245, -456.67539
T13W11 = 0.18863472 , 398.76961, -459.87489
T13W12 = 0.18877333 , 409.10104, -463.57871
T13W13 = 0.18891194 , 407.96033, -459.08172
T13W14 = 0.18905083 , 413.87364, -462.59933
T13W15 = 0.18918944 , 413.57958, -470.03459
T13W16 = 0.18932806 , 428.90119, -483.33321
T13W17 = 0.18946667 , 435.80897, -472.36207
T13W18 = 0.18960528 , 397.11143, -459.03125
T13W19 = 0.18973111 , 393.08575, -457.95484
T13W20 = 0.18986972 , 379.0292, -445.63757
T13W21 = 0.19000833 , 378.46042, -445.63064
T13W22 = 0.19014694 , 393.52003, -453.82717
T13W23 = 0.19028583 , 395.9813, -460.15409
T13W24 = 0.19042444 , 418.29825, -480.13327
T13W25 = 0.19056306 , 451.40365, -478.88542
T13W26 = 0.19070167 , 395.34218, -450.84922
T13W27 = 0.19084056 , 381.26884, -447.50834
T13W28 = 0.19097917 , 379.61757, -445.38327
T13W29 = 0.19111778 , 381.73887, -448.72499
T13W30 = 0.19125639 , 383.87954, -448.56856
T13W31 = 0.19139500 , 382.04358, -448.41674
T13W32 = 0.19153389 , 412.86653, -472.40592
T13W33 = 0.19167250 , 412.09606, -435.12421
T13W34 = 0.19181111 , 384.17261, -449.00579
T13W35 = 0.19194972 , 369.87425, -444.03339
T13W36 = 0.19208833 , 366.45413, -439.46379
T13W37 = 0.19222722 , 375.12658, -442.83508
T13W38 = 0.19236583 , 391.20321, -453.35835
T13W39 = 0.19250444 , 371.18635, -445.51213
T13W40 = 0.19264306 , 408.52064, -472.20523
T13W41 = 0.19278167 , 426.84722, -438.75746
T13W42 = 0.19292056 , 409.41202, -456.07843
T13W43 = 0.19305917 , 392.33698, -452.08171
T13W44 = 0.19319778 , 377.127, -445.09971
T13W45 = 0.19333639 , 394.88265, -453.18832
T13W46 = 0.19347500 , 376.88238, -444.62256
T13W47 = 0.19361389 , 408.13614, -462.68166
T13W48 = 0.19375250 , 415.54751, -478.19056
T13W49 = 0.19389111 , 420.86422, -434.70274
T13W50 = 0.19402972 , 402.01443, -442.13484
T13W51 = 0.19416833 , 392.42967, -453.33733
T13W52 = 0.19430722 , 378.12365, -445.32896
T13W53 = 0.19444583 , 395.97745, -455.30865
T13W54 = 0.19458444 , 369.68101, -439.48174
T13W55 = 0.19472306 , 395.70374, -458.66551
T13W56 = 0.19486167 , 401.88689, -473.78789
T13W57 = 0.19500056 , 392.34698, -422.98608
T13W58 = 0.19513917 , 397.57177, -451.47925
T13W59 = 0.19527778 , 386.32743, -448.18765
T13W60 = 0.19541639 , 384.45322, -448.66757
T13W61 = 0.19555500 , 388.51272, -450.05309
T13W62 = 0.19569389 , 396.43486, -455.16019
T13W63 = 0.19583250 , 411.67052, -463.05713
T13W64 = 0.19597111 , 401.5437, -470.78085
T13W65 = 0.19610972 , 394.24035, -405.52808
T13W66 = 0.19624833 , 365.18787, -418.34556
T13W67 = 0.19638722 , 382.64698, -448.93386
T13W68 = 0.19651278 , 393.75728, -452.18469
T13W69 = 0.19665139 , 402.44197, -458.25961
T13W70 = 0.19679000 , 402.57382, -454.74904
T13W71 = 0.19692889 , 402.51836, -458.54005
T13W72 = 0.19706750 , 413.8004, -466.33417
T13W73 = 0.19720611 , 356.09949, -375.89386
T13W74 = 0.19734472 , 336.73056, -391.19739
T13W75 = 0.19748333 , 360.93483, -432.48314
T13W76 = 0.19762222 , 384.30411, -444.8062
T13W77 = 0.19776083 , 393.70405, -456.83318
T13W78 = 0.19789944 , 398.41091, -454.82507
T13W79 = 0.19803806 , 409.12885, -463.80584
T13W80 = 0.19817667 , 393.82655, -466.4685
T13W81 = 0.19831556 , 295.59523, -337.57181
T13W82 = 0.19845417 , 311.91842, -359.66055
T13W83 = 0.19859278 , 356.7529, -421.43416
T13W84 = 0.19873139 , 422.78429, -463.19669
T13W85 = 0.19887000 , 443.99074, -475.29739
T13W86 = 0.19900889 , 409.77135, -464.33747
T13W87 = 0.19914750 , 419.84686, -470.8529
T13W88 = 0.19928611 , 405.68109, -473.41437
T13W89 = 0.19942472 , 334.55243, -351.69925
T13W90 = 0.19956333 , 334.66932, -378.35045
T13W91 = 0.19970222 , 408.39176, -446.03646
T13W92 = 0.19984083 , 418.04511, -461.97586
T13W93 = 0.19997944 , 466.50705, -477.57354
T13W94 = 0.20011806 , 425.05157, -469.6114
T13W95 = 0.20025667 , 422.65161, -474.79468
T13W96 = 0.20039556 , 466.52836, -484.44534
T14W1 = 0.20058167 , 420.51387, -483.38817
T14W2 = 0.20072056 , 433.43965, -483.1201
T14W3 = 0.20085917 , 469.02557, -489.3878
T14W4 = 0.20099778 , 450.43198, -486.352
T14W5 = 0.20113639 , 442.96017, -479.80205
T14W6 = 0.20127500 , 443.29275, -480.1619
T14W7 = 0.20141389 , 428.94, -487.36944
T14W8 = 0.20155250 , 451.61003, -487.111
T14W9 = 0.20169111 , 452.02919, -479.85006
T14W10 = 0.20182972 , 415.53986, -465.43911
T14W11 = 0.20196833 , 415.54966, -468.89616
T14W12 = 0.20210722 , 426.55041, -472.15872
T14W13 = 0.20224583 , 425.64396, -467.60247
T14W14 = 0.20238444 , 431.73295, -471.2041
T14W15 = 0.20252306 , 431.22214, -478.63181
T14W16 = 0.20266167 , 445.61737, -491.37632
T14W17 = 0.20280056 , 455.40813, -480.60325
T14W18 = 0.20293917 , 413.93675, -467.86675
T14W19 = 0.20307778 , 409.7445, -467.0588
T14W20 = 0.20321639 , 395.22029, -454.72721
T14W21 = 0.20335500 , 394.59359, -454.67926
T14W22 = 0.20349389 , 410.83567, -462.99661
T14W23 = 0.20363250 , 413.20545, -469.31264
T14W24 = 0.20377111 , 434.61895, -488.53215
T14W25 = 0.20390972 , 471.4956, -486.4288
T14W26 = 0.20404833 , 411.87691, -459.30466
T14W27 = 0.20418722 , 397.15624, -456.56613
T14W28 = 0.20431278 , 395.28015, -453.93171
T14W29 = 0.20445139 , 397.55585, -457.50831
T14W30 = 0.20459000 , 399.75885, -457.42368
T14W31 = 0.20472889 , 398.32874, -457.42899
T14W32 = 0.20486750 , 428.68667, -480.45192
T14W33 = 0.20500611 , 428.93905, -442.10737
T14W34 = 0.20514472 , 399.98346, -457.87382
T14W35 = 0.20528333 , 384.65358, -453.01155
T14W36 = 0.20542222 , 381.23126, -448.12893
T14W37 = 0.20556083 , 390.35658, -451.42213
T14W38 = 0.20569944 , 406.77948, -461.72946
T14W39 = 0.20583806 , 385.78913, -454.1548
T14W40 = 0.20597667 , 424.42102, -480.51403
T14W41 = 0.20611556 , 444.53969, -445.49407
T14W42 = 0.20625417 , 427.58812, -465.31454
T14W43 = 0.20639278 , 409.4898, -461.3842
T14W44 = 0.20653139 , 392.72744, -453.96893
T14W45 = 0.20667000 , 412.5689, -462.40709
T14W46 = 0.20680889 , 391.77785, -453.15989
T14W47 = 0.20694750 , 425.01858, -471.05928
T14W48 = 0.20708611 , 431.95262, -486.76806
T14W49 = 0.20722472 , 437.72374, -441.52674
T14W50 = 0.20736333 , 418.22676, -450.00639
T14W51 = 0.20750222 , 409.11136, -462.32097
T14W52 = 0.20764083 , 393.78865, -454.04062
T14W53 = 0.20777944 , 413.13706, -464.31337
T14W54 = 0.20791806 , 383.96326, -447.90658
T14W55 = 0.20804389 , 412.0362, -467.49256
T14W56 = 0.20818250 , 418.02112, -482.66399
T14W57 = 0.20832111 , 407.42318, -430.28543
T14W58 = 0.20845972 , 414.57727, -460.75809
T14W59 = 0.20859833 , 402.52022, -457.09277
T14W60 = 0.20873722 , 400.65818, -457.48445
T14W61 = 0.20887583 , 404.81089, -458.81917
T14W62 = 0.20901444 , 413.22961, -463.92817
T14W63 = 0.20915306 , 429.5654, -471.70737
T14W64 = 0.20929167 , 417.00978, -479.16196
T14W65 = 0.20943056 , 409.73392, -412.28495
T14W66 = 0.20956917 , 379.22624, -426.59896
T14W67 = 0.20970778 , 398.69989, -457.95153
T14W68 = 0.20984639 , 410.29003, -460.92274
T14W69 = 0.20998500 , 419.83616, -467.28455
T14W70 = 0.21012389 , 421.13286, -463.43089
T14W71 = 0.21026250 , 420.05801, -467.23603
T14W72 = 0.21040111 , 431.59806, -474.43548
T14W73 = 0.21053972 , 368.31396, -382.07153
T14W74 = 0.21067833 , 348.56586, -398.64733
T14W75 = 0.21081722 , 375.73894, -441.67932
T14W76 = 0.21095583 , 400.46776, -453.61457
T14W77 = 0.21109444 , 410.54945, -466.10247
T14W78 = 0.21123306 , 415.1411, -463.42852
T14W79 = 0.21137167 , 426.45375, -472.54872
T14W80 = 0.21151056 , 409.61598, -475.27654
T14W81 = 0.21164917 , 302.35372, -341.87116
T14W82 = 0.21178778 , 321.22424, -365.40069
T14W83 = 0.21192639 , 370.73144, -429.93019
T14W84 = 0.21206500 , 441.04286, -471.35336
T14W85 = 0.21220389 , 464.2731, -483.52211
T14W86 = 0.21234250 , 427.70997, -473.44086
T14W87 = 0.21248111 , 437.77354, -479.29814
T14W88 = 0.21261972 , 422.10564, -482.04864
T14W89 = 0.21275833 , 345.69612, -356.38467
T14W90 = 0.21289722 , 346.40166, -384.65112
T14W91 = 0.21303583 , 426.16524, -454.13459
T14W92 = 0.21317444 , 436.00626, -470.69412
T14W93 = 0.21331306 , 486.78016, -484.31633
T14W94 = 0.21345167 , 443.19438, -477.94355
T14W95 = 0.21359056 , 439.88757, -483.02953
T14W96 = 0.21372917 , 486.73676, -491.42145
T15W1 = 0.21391111 , 435.93772, -490.83978
T15W2 = 0.21404972 , 450.07476, -490.58121
T15W3 = 0.21418833 , 487.35817, -496.08181
T15W4 = 0.21432722 , 468.59033, -493.67009
T15W5 = 0.21446583 , 460.41009, -487.20189
T15W6 = 0.21460444 , 459.4836, -487.03885
T15W7 = 0.21474306 , 444.96911, -494.91342
T15W8 = 0.21488167 , 468.95478, -493.84654
T15W9 = 0.21502056 , 470.02523, -486.74512
T15W10 = 0.21515917 , 431.95799, -473.03734
T15W11 = 0.21529778 , 432.69894, -477.34776
T15W12 = 0.21543639 , 444.23173, -480.16855
T15W13 = 0.21557500 , 443.43874, -475.50462
T15W14 = 0.21571389 , 449.29082, -478.75026
T15W15 = 0.21585250 , 448.61787, -486.53605
T15W16 = 0.21599111 , 461.86514, -498.4733
T15W17 = 0.21612972 , 474.39342, -487.67571
T15W18 = 0.21626833 , 430.68383, -476.12766
T15W19 = 0.21640722 , 426.62483, -475.63261
T15W20 = 0.21654583 , 411.30614, -463.33086
T15W21 = 0.21668444 , 410.12197, -462.7782
T15W22 = 0.21682306 , 427.41119, -471.12422
T15W23 = 0.21696167 , 430.16555, -477.76191
T15W24 = 0.21710056 , 450.93724, -495.98257
T15W25 = 0.21723917 , 490.91688, -493.25627
T15W26 = 0.21737778 , 428.59421, -467.09462
T15W27 = 0.21751639 , 413.01909, -464.7683
T15W28 = 0.21765500 , 410.52432, -461.76923
T15W29 = 0.21779389 , 413.32442, -465.60199
T15W30 = 0.21793250 , 415.47036, -465.85182
T15W31 = 0.21807111 , 414.36218, -465.8851
T15W32 = 0.21820972 , 444.25675, -487.61675
T15W33 = 0.21834833 , 445.3014, -448.12885
T15W34 = 0.21848722 , 416.06957, -466.42469
T15W35 = 0.21862583 , 399.70671, -461.6373
T15W36 = 0.21876444 , 396.64784, -456.56096
T15W37 = 0.21890306 , 405.10994, -459.25464
T15W38 = 0.21904167 , 422.29163, -469.52011
T15W39 = 0.21918056 , 400.14961, -462.24604
T15W40 = 0.21931917 , 439.92884, -487.97672
T15W41 = 0.21945778 , 461.8935, -451.47703
T15W42 = 0.21959639 , 444.90578, -472.89122
T15W43 = 0.21973500 , 426.92355, -469.99388
T15W44 = 0.21987389 , 408.25127, -462.12913
T15W45 = 0.22001250 , 429.85205, -470.73364
T15W46 = 0.22015111 , 406.6998, -461.24967
T15W47 = 0.22028972 , 441.60842, -478.64095
T15W48 = 0.22042833 , 448.30646, -494.54616
T15W49 = 0.22056722 , 453.83368, -447.33828
T15W50 = 0.22070583 , 434.28265, -457.46916
T15W51 = 0.22084444 , 425.83674, -470.67592
T15W52 = 0.22098306 , 409.5493, -462.13269
T15W53 = 0.22112167 , 429.92633, -472.59984
T15W54 = 0.22126056 , 398.42798, -455.90243
T15W55 = 0.22139917 , 427.8746, -475.62053
T15W56 = 0.22153778 , 433.90545, -490.92916
T15W57 = 0.22167639 , 422.29695, -436.91251
T15W58 = 0.22181500 , 431.29248, -468.75018
T15W59 = 0.22195389 , 418.69793, -465.4308
T15W60 = 0.22209250 , 416.42741, -465.45069
T15W61 = 0.22223111 , 421.27277, -467.30536
T15W62 = 0.22236972 , 430.0189, -472.00632
T15W63 = 0.22250861 , 447.39665, -479.5427
T15W64 = 0.22264722 , 432.02739, -486.85223
T15W65 = 0.22278583 , 424.8578, -418.36817
T15W66 = 0.22292444 , 393.36609, -434.54807
T15W67 = 0.22306306 , 414.86062, -466.44492
T15W68 = 0.22320194 , 427.24026, -469.45292
T15W69 = 0.22334056 , 437.03283, -475.48132
T15W70 = 0.22347917 , 439.30535, -471.27495
T15W71 = 0.22361778 , 437.58485, -475.28191
T15W72 = 0.22375639 , 449.12536, -481.89887
T15W73 = 0.22389528 , 380.7768, -387.93727
T15W74 = 0.22403389 , 360.45588, -405.84578
T15W75 = 0.22417250 , 390.74326, -450.24719
T15W76 = 0.22431111 , 416.33988, -461.64495
T15W77 = 0.22444972 , 427.21788, -474.39182
T15W78 = 0.22458861 , 431.5583, -471.21168
T15W79 = 0.22472722 , 443.3926, -479.96748
T15W80 = 0.22486583 , 424.93002, -483.22599
T15W81 = 0.22500444 , 309.50244, -346.05521
T15W82 = 0.22514306 , 330.35654, -370.89163
T15W83 = 0.22528194 , 384.93733, -438.16219
T15W84 = 0.22542056 , 459.07864, -478.71976
T15W85 = 0.22555917 , 484.05658, -490.76906
T15W86 = 0.22569778 , 445.33354, -481.45924
T15W87 = 0.22583639 , 455.50244, -486.89124
T15W88 = 0.22597528 , 437.88324, -489.6116
T15W89 = 0.22611389 , 356.81611, -360.96879
T15W90 = 0.22625250 , 358.08002, -390.72673
T15W91 = 0.22639111 , 444.0184, -461.57958
T15W92 = 0.22652972 , 453.09976, -478.27015
T15W93 = 0.22666861 , 506.76376, -490.53453
T15W94 = 0.22680722 , 460.46643, -485.22282
T15W95 = 0.22694583 , 456.51692, -490.33497
T15W96 = 0.22708444 , 505.97837, -497.21513
T16W1 = 0.22724472 , 451.02164, -497.53796
T16W2 = 0.22738361 , 466.46445, -497.13299
T16W3 = 0.22752222 , 505.68675, -502.05248
T16W4 = 0.22766083 , 485.94442, -500.0594
T16W5 = 0.22779944 , 476.91525, -493.76849
T16W6 = 0.22793806 , 475.5563, -493.29217
T16W7 = 0.22807694 , 460.61303, -501.73827
T16W8 = 0.22820250 , 485.62615, -499.52302
T16W9 = 0.22834111 , 488.26956, -493.58674
T16W10 = 0.22847972 , 448.21572, -480.0166
T16W11 = 0.22861861 , 449.35225, -484.88202
T16W12 = 0.22875722 , 461.80456, -487.65243
T16W13 = 0.22889583 , 460.45224, -482.36892
T16W14 = 0.22903444 , 466.70353, -485.74503
T16W15 = 0.22917306 , 465.4276, -493.74599
T16W16 = 0.22931194 , 477.34583, -504.67862
T16W17 = 0.22945056 , 492.90697, -494.21788
T16W18 = 0.22958917 , 447.12792, -483.70159
T16W19 = 0.22972778 , 443.49064, -483.51411
T16W20 = 0.22986639 , 427.61392, -471.34745
T16W21 = 0.23000528 , 426.20988, -470.69167
T16W22 = 0.23014389 , 444.11359, -478.63221
T16W23 = 0.23028250 , 446.82947, -485.41356
T16W24 = 0.23040806 , 466.45619, -502.57779
T16W25 = 0.23054694 , 509.79543, -499.07722
T16W26 = 0.23068556 , 445.23533, -474.23467
T16W27 = 0.23082417 , 428.50095, -472.52285
T16W28 = 0.23096278 , 425.69172, -469.13229
T16W29 = 0.23110139 , 429.00664, -473.1794
T16W30 = 0.23124028 , 431.0873, -473.47629
T16W31 = 0.23137889 , 430.20957, -473.40831
T16W32 = 0.23151750 , 459.24753, -493.88599
T16W33 = 0.23165611 , 461.31967, -453.56803
T16W34 = 0.23179472 , 431.76935, -474.12489
T16W35 = 0.23193361 , 414.49039, -469.48104
T16W36 = 0.23207222 , 411.26622, -464.06799
T16W37 = 0.23221083 , 419.97462, -466.55376
T16W38 = 0.23234944 , 437.82839, -476.84652
T16W39 = 0.23248806 , 414.73933, -469.7627
T16W40 = 0.23262694 , 454.78322, -494.66728
T16W41 = 0.23276556 , 478.59247, -456.64728
T16W42 = 0.23290417 , 462.07786, -480.13077
T16W43 = 0.23304278 , 444.15618, -477.97527
T16W44 = 0.23318139 , 423.68869, -469.98236
T16W45 = 0.23332028 , 446.36127, -478.0328
T16W46 = 0.23345889 , 421.46473, -468.79904
T16W47 = 0.23359750 , 457.79928, -485.45908
T16W48 = 0.23373611 , 463.68371, -501.38019
T16W49 = 0.23387472 , 469.7782, -452.4928
T16W50 = 0.23401361 , 450.22513, -464.21706
T16W51 = 0.23413917 , 441.90321, -477.85508
T16W52 = 0.23427778 , 425.10292, -469.76687
T16W53 = 0.23441639 , 446.5126, -480.0043
T16W54 = 0.23455528 , 412.26333, -463.33245
T16W55 = 0.23469389 , 443.8452, -483.29065
T16W56 = 0.23483250 , 448.8522, -498.07293
T16W57 = 0.23497111 , 436.47356, -442.76264
T16W58 = 0.23510972 , 447.59756, -476.04855
T16W59 = 0.23524861 , 434.66266, -472.90546
T16W60 = 0.23538722 , 432.23199, -472.93929
T16W61 = 0.23552583 , 437.15013, -474.81026
T16W62 = 0.23566444 , 446.40303, -479.28277
T16W63 = 0.23580306 , 464.57437, -486.4784
T16W64 = 0.23594194 , 446.80084, -493.8211
T16W65 = 0.23608056 , 439.63217, -423.5751
T16W66 = 0.23621917 , 407.35199, -442.01396
T16W67 = 0.23634472 , 431.04564, -474.32732
T16W68 = 0.23648361 , 443.04927, -476.48529
T16W69 = 0.23662222 , 453.67366, -482.60478
T16W70 = 0.23676083 , 457.26145, -478.5284
T16W71 = 0.23689944 , 454.87236, -482.45997
T16W72 = 0.23703806 , 465.65308, -488.32245
T16W73 = 0.23717694 , 393.08367, -393.56481
T16W74 = 0.23731556 , 372.35219, -412.48319
T16W75 = 0.23745417 , 405.77559, -458.26531
T16W76 = 0.23759278 , 432.37346, -469.13482
T16W77 = 0.23773139 , 443.45823, -481.95772
T16W78 = 0.23785722 , 448.14694, -478.63585
T16W79 = 0.23799583 , 459.91882, -486.88674
T16W80 = 0.23813444 , 439.58227, -490.16544
T16W81 = 0.23827306 , 316.3096, -350.09951
T16W82 = 0.23841194 , 339.71604, -376.36153
T16W83 = 0.23853750 , 399.19566, -445.83445
T16W84 = 0.23867611 , 476.71476, -485.56525
T16W85 = 0.23881472 , 502.35739, -496.66726
T16W86 = 0.23895361 , 462.04354, -488.621
T16W87 = 0.23909222 , 472.3042, -493.4247
T16W88 = 0.23923083 , 452.60909, -496.04335
T16W89 = 0.23936944 , 367.7266, -365.05273
T16W90 = 0.23950806 , 370.18967, -396.53257
T16W91 = 0.23964694 , 461.42823, -468.44058
T16W92 = 0.23978556 , 470.49297, -485.29397
T16W93 = 0.23992417 , 525.81015, -495.58211
T16W94 = 0.24006278 , 477.33489, -491.51875
T16W95 = 0.24020139 , 472.31747, -496.75851
T16W96 = 0.24034028 , 524.43806, -502.33274
T17W1 = 0.24057861 , 465.81681, -503.78979
T17W2 = 0.24071722 , 482.13548, -502.94533
T17W3 = 0.24085583 , 522.64257, -507.15886
T17W4 = 0.24099444 , 502.33767, -505.56358
T17W5 = 0.24113306 , 493.00531, -499.5173
T17W6 = 0.24127194 , 491.28252, -498.71255
T17W7 = 0.24141056 , 475.74309, -507.542
T17W8 = 0.24154917 , 501.58606, -504.59676
T17W9 = 0.24168778 , 506.10254, -499.63286
T17W10 = 0.24182639 , 463.89866, -486.07711
T17W11 = 0.24196528 , 465.73203, -491.89805
T17W12 = 0.24209083 , 479.03475, -494.30116
T17W13 = 0.24222944 , 476.76976, -488.47647
T17W14 = 0.24236806 , 483.99984, -492.0489
T17W15 = 0.24250694 , 481.39846, -499.86835
T17W16 = 0.24264556 , 492.41676, -510.22582
T17W17 = 0.24278417 , 510.47199, -499.63413
T17W18 = 0.24292278 , 463.32079, -490.48407
T17W19 = 0.24306139 , 459.29649, -490.22172
T17W20 = 0.24320028 , 443.63311, -478.61705
T17W21 = 0.24333889 , 442.13079, -477.90018
T17W22 = 0.24347750 , 460.31495, -485.47024
T17W23 = 0.24361611 , 462.57796, -491.85969
T17W24 = 0.24375472 , 481.52405, -508.55751
T17W25 = 0.24389361 , 528.1218, -504.26944
T17W26 = 0.24403222 , 461.2153, -480.54244
T17W27 = 0.24417083 , 443.76824, -479.46675
T17W28 = 0.24429639 , 440.36257, -475.79119
T17W29 = 0.24443528 , 444.55967, -480.01848
T17W30 = 0.24457389 , 446.00886, -480.36992
T17W31 = 0.24471250 , 445.47322, -480.09589
T17W32 = 0.24485111 , 473.62288, -499.48902
T17W33 = 0.24498972 , 476.64295, -458.13674
T17W34 = 0.24512861 , 447.3885, -481.14676
T17W35 = 0.24526722 , 428.93151, -476.69375
T17W36 = 0.24540583 , 425.89166, -471.23199
T17W37 = 0.24554444 , 434.69299, -473.23658
T17W38 = 0.24568306 , 453.01788, -483.4265
T17W39 = 0.24582194 , 429.00808, -476.77875
T17W40 = 0.24596056 , 469.391, -500.66819
T17W41 = 0.24609917 , 494.75995, -461.19457
T17W42 = 0.24623778 , 478.86666, -486.6326
T17W43 = 0.24637639 , 461.26567, -485.35143
T17W44 = 0.24651528 , 438.83757, -476.8413
T17W45 = 0.24665389 , 462.92883, -484.75724
T17W46 = 0.24679250 , 435.72552, -475.45697
T17W47 = 0.24693111 , 473.38048, -491.55237
T17W48 = 0.24706972 , 478.69079, -507.37379
T17W49 = 0.24720861 , 485.27925, -456.94521
T17W50 = 0.24734722 , 465.33594, -469.93728
T17W51 = 0.24748583 , 457.86755, -484.61604
T17W52 = 0.24762444 , 440.02026, -476.62115
T17W53 = 0.24776306 , 462.82261, -486.5797
T17W54 = 0.24790194 , 425.97804, -470.04026
T17W55 = 0.24804056 , 459.47643, -490.20786
T17W56 = 0.24817917 , 463.3305, -504.48291
T17W57 = 0.24831778 , 450.11379, -447.78126
T17W58 = 0.24845639 , 463.95563, -482.98944
T17W59 = 0.24859528 , 450.57733, -479.81758
T17W60 = 0.24873389 , 447.7022, -479.66851
T17W61 = 0.24887250 , 452.79159, -481.46553
T17W62 = 0.24901111 , 462.37999, -486.1149
T17W63 = 0.24914972 , 481.10473, -492.60318
T17W64 = 0.24928861 , 461.15029, -500.21704
T17W65 = 0.24942722 , 454.10111, -428.33687
T17W66 = 0.24956583 , 421.16679, -448.43731
T17W67 = 0.24970444 , 446.65297, -481.3659
T17W68 = 0.24984306 , 459.41623, -483.40763
T17W69 = 0.24998194 , 470.4222, -489.30335
T17W70 = 0.25012056 , 474.83229, -484.86667
T17W71 = 0.25025917 , 472.47039, -489.27433
T17W72 = 0.25039778 , 482.22353, -494.26455
T17W73 = 0.25053639 , 405.10896, -398.60609
T17W74 = 0.25067528 , 384.40138, -419.06713
T17W75 = 0.25081389 , 421.05267, -465.8836
T17W76 = 0.25095250 , 447.7471, -475.9079
T17W77 = 0.25109111 , 459.65156, -488.95663
T17W78 = 0.25122972 , 464.29433, -484.86296
T17W79 = 0.25136861 , 476.02341, -493.15599
T17W80 = 0.25150722 , 453.73871, -496.4445
T17W81 = 0.25164583 , 323.30184, -354.01004
T17W82 = 0.25178444 , 349.45614, -381.72596
T17W83 = 0.25192306 , 413.27768, -452.98273
T17W84 = 0.25206194 , 493.53414, -491.33664
T17W85 = 0.25220056 , 520.50073, -501.81431
T17W86 = 0.25233917 , 478.41446, -495.11143
T17W87 = 0.25247778 , 489.01946, -499.23196
T17W88 = 0.25261639 , 467.34682, -502.05893
T17W89 = 0.25275528 , 378.63641, -368.93361
T17W90 = 0.25289389 , 382.34225, -402.21731
T17W91 = 0.25303250 , 478.18666, -474.28452
T17W92 = 0.25317111 , 487.15843, -491.53789
T17W93 = 0.25330972 , 543.45988, -499.66767
T17W94 = 0.25344861 , 493.79886, -497.3964
T17W95 = 0.25358722 , 487.29617, -502.18436
T17W96 = 0.25372583 , 541.87522, -506.65029
T18W1 = 0.25391222 , 479.98802, -509.174
T18W2 = 0.25405083 , 497.60788, -508.30836
T18W3 = 0.25418944 , 538.78768, -511.43083
T18W4 = 0.25432833 , 517.72021, -510.23271
T18W5 = 0.25446694 , 508.1171, -504.46245
T18W6 = 0.25460556 , 506.04895, -503.35905
T18W7 = 0.25474417 , 489.60761, -512.66043
T18W8 = 0.25488278 , 516.74105, -509.05571
T18W9 = 0.25502167 , 522.84598, -504.81221
T18W10 = 0.25516028 , 479.44784, -491.6287
T18W11 = 0.25529889 , 481.73205, -498.01897
T18W12 = 0.25543750 , 495.44368, -500.2017
T18W13 = 0.25557611 , 492.74538, -494.05605
T18W14 = 0.25571500 , 500.89127, -497.71371
T18W15 = 0.25585361 , 496.69809, -505.15432
T18W16 = 0.25599222 , 506.94558, -515.132
T18W17 = 0.25613083 , 527.42112, -504.34045
T18W18 = 0.25626944 , 478.60566, -496.24363
T18W19 = 0.25640833 , 474.87167, -496.41579
T18W20 = 0.25654694 , 459.3891, -485.30809
T18W21 = 0.25668556 , 457.42875, -484.35519
T18W22 = 0.25682417 , 475.6691, -491.55237
T18W23 = 0.25696278 , 478.51078, -498.01962
T18W24 = 0.25710167 , 495.74392, -513.66916
T18W25 = 0.25724028 , 545.5076, -508.97324
T18W26 = 0.25737889 , 477.0692, -486.43479
T18W27 = 0.25751750 , 458.98698, -486.10518
T18W28 = 0.25765611 , 455.07096, -481.96247
T18W29 = 0.25779500 , 459.579, -486.22149
T18W30 = 0.25793361 , 460.55787, -486.5414
T18W31 = 0.25807222 , 460.5821, -486.36301
T18W32 = 0.25819778 , 487.11398, -504.42072
T18W33 = 0.25833667 , 490.99664, -461.83805
T18W34 = 0.25847528 , 462.29229, -487.55326
T18W35 = 0.25861389 , 443.08268, -482.96836
T18W36 = 0.25875250 , 439.75287, -477.53378
T18W37 = 0.25889111 , 449.17237, -479.32746
T18W38 = 0.25903000 , 467.41971, -489.35191
T18W39 = 0.25916861 , 443.51547, -483.23649
T18W40 = 0.25930722 , 483.86151, -506.43863
T18W41 = 0.25944583 , 510.69356, -465.35289
T18W42 = 0.25958444 , 494.7323, -492.01283
T18W43 = 0.25972333 , 477.59448, -491.4769
T18W44 = 0.25986194 , 453.49996, -483.12898
T18W45 = 0.26000056 , 479.28326, -491.04869
T18W46 = 0.26013917 , 449.81248, -481.82582
T18W47 = 0.26027778 , 488.39215, -496.92494
T18W48 = 0.26041667 , 493.22105, -512.88126
T18W49 = 0.26055528 , 499.48988, -460.54333
T18W50 = 0.26069389 , 479.87458, -475.16034
T18W51 = 0.26083250 , 473.55408, -490.8063
T18W52 = 0.26097111 , 454.74863, -482.83485
T18W53 = 0.26111000 , 479.35847, -492.87703
T18W54 = 0.26123556 , 439.36113, -476.30791
T18W55 = 0.26137417 , 474.19286, -496.12265
T18W56 = 0.26151278 , 477.20796, -510.172
T18W57 = 0.26165167 , 463.3642, -452.34432
T18W58 = 0.26179028 , 479.69084, -488.90003
T18W59 = 0.26191583 , 465.85813, -486.08663
T18W60 = 0.26205444 , 462.73835, -485.98169
T18W61 = 0.26219333 , 468.48818, -487.70252
T18W62 = 0.26233194 , 478.01777, -492.015
T18W63 = 0.26247056 , 497.35011, -498.14588
T18W64 = 0.26260917 , 474.92241, -505.81805
T18W65 = 0.26274778 , 468.01275, -432.36868
T18W66 = 0.26288667 , 434.6616, -454.61695
T18W67 = 0.26302528 , 461.93545, -487.99503
T18W68 = 0.26316389 , 475.61679, -489.54658
T18W69 = 0.26330250 , 486.21523, -494.91977
T18W70 = 0.26344111 , 491.51754, -490.45941
T18W71 = 0.26358000 , 489.26502, -495.21346
T18W72 = 0.26371861 , 498.3765, -499.59082
T18W73 = 0.26385722 , 416.69985, -403.10356
T18W74 = 0.26399583 , 396.68325, -425.41818
T18W75 = 0.26412167 , 435.63649, -472.57213
T18W76 = 0.26426028 , 462.70471, -481.99151
T18W77 = 0.26439889 , 475.23175, -495.33672
T18W78 = 0.26453750 , 479.58615, -490.43361
T18W79 = 0.26467611 , 491.46747, -498.79564
T18W80 = 0.26481500 , 467.47991, -501.78037
T18W81 = 0.26495361 , 330.25114, -357.7542
T18W82 = 0.26509222 , 358.9923, -386.81587
T18W83 = 0.26523083 , 427.2231, -459.77242
T18W84 = 0.26536944 , 509.87545, -496.65339
T18W85 = 0.26550833 , 537.53667, -506.08977
T18W86 = 0.26564694 , 493.38321, -500.31851
T18W87 = 0.26578556 , 505.04639, -504.36496
T18W88 = 0.26592417 , 481.32477, -507.28282
T18W89 = 0.26606278 , 389.51733, -372.59338
T18W90 = 0.26620167 , 394.21925, -407.46447
T18W91 = 0.26632722 , 494.56367, -479.74263
T18W92 = 0.26646583 , 502.48461, -496.37707
T18W93 = 0.26660444 , 560.24938, -503.20328
T18W94 = 0.26674333 , 508.86015, -502.14164
T18W95 = 0.26688194 , 501.78704, -507.23493
T18W96 = 0.26700750 , 557.7364, -509.77443
T19W1 = 0.26724583 , 493.76751, -514.09457
T19W2 = 0.26738444 , 512.32291, -512.90951
T19W3 = 0.26752333 , 554.33604, -515.14837
T19W4 = 0.26766194 , 532.40229, -514.45822
T19W5 = 0.26780056 , 522.74758, -508.8565
T19W6 = 0.26793917 , 520.13997, -507.3826
T19W7 = 0.26807778 , 503.73446, -517.47623
T19W8 = 0.26821667 , 531.18912, -512.85755
T19W9 = 0.26835528 , 538.61099, -509.23102
T19W10 = 0.26849389 , 494.2874, -496.43096
T19W11 = 0.26863250 , 497.43347, -503.57673
T19W12 = 0.26877111 , 510.93073, -505.13321
T19W13 = 0.26891000 , 508.32712, -498.99781
T19W14 = 0.26903556 , 516.73433, -502.69428
T19W15 = 0.26917417 , 511.50743, -509.84801
T19W16 = 0.26931278 , 520.82201, -519.22953
T19W17 = 0.26945167 , 544.08239, -508.81812
T19W18 = 0.26959028 , 493.6574, -501.54027
T19W19 = 0.26971583 , 489.72211, -501.83616
T19W20 = 0.26985444 , 474.67568, -491.14377
T19W21 = 0.26999333 , 472.19663, -490.22179
T19W22 = 0.27013194 , 490.31241, -496.79204
T19W23 = 0.27027056 , 493.9595, -503.31987
T19W24 = 0.27040917 , 509.53271, -518.29993
T19W25 = 0.27054778 , 561.45903, -512.53029
T19W26 = 0.27068667 , 491.90374, -491.35832
T19W27 = 0.27082528 , 474.0091, -492.10127
T19W28 = 0.27096389 , 469.39089, -487.5165
T19W29 = 0.27110250 , 473.92805, -491.70814
T19W30 = 0.27124111 , 474.81861, -492.32157
T19W31 = 0.27138000 , 475.17709, -491.86796
T19W32 = 0.27151861 , 500.29739, -508.81048
T19W33 = 0.27165722 , 505.1344, -465.25277
T19W34 = 0.27179583 , 476.49433, -493.33321
T19W35 = 0.27193444 , 457.23454, -489.15089
T19W36 = 0.27207333 , 453.11828, -483.22933
T19W37 = 0.27221194 , 463.21506, -484.95498
T19W38 = 0.27235056 , 481.4422, -494.499
T19W39 = 0.27248917 , 457.7736, -489.2135
T19W40 = 0.27262778 , 496.98873, -511.08963
T19W41 = 0.27276667 , 525.58985, -468.54124
T19W42 = 0.27290528 , 509.63801, -496.73433
T19W43 = 0.27304389 , 493.90302, -497.29297
T19W44 = 0.27318250 , 467.20747, -488.8226
T19W45 = 0.27332111 , 494.81428, -496.43964
T19W46 = 0.27346000 , 463.19231, -487.37636
T19W47 = 0.27359861 , 502.70007, -501.60446
T19W48 = 0.27373722 , 506.82166, -517.60039
T19W49 = 0.27387583 , 513.20036, -463.7167
T19W50 = 0.27401444 , 493.83521, -479.84005
T19W51 = 0.27415333 , 488.48651, -495.98141
T19W52 = 0.27429194 , 469.01176, -488.24695
T19W53 = 0.27443056 , 494.86686, -498.26227
T19W54 = 0.27456917 , 452.90025, -481.9851
T19W55 = 0.27470778 , 488.50693, -501.43164
T19W56 = 0.27484667 , 490.8213, -515.43968
T19W57 = 0.27497222 , 476.31334, -456.57505
T19W58 = 0.27511083 , 494.90709, -494.14787
T19W59 = 0.27524944 , 480.64592, -491.51608
T19W60 = 0.27538833 , 476.96545, -491.13878
T19W61 = 0.27552694 , 483.44169, -493.23447
T19W62 = 0.27566556 , 493.13625, -497.14585
T19W63 = 0.27580417 , 512.87675, -502.61597
T19W64 = 0.27594278 , 487.98184, -510.74607
T19W65 = 0.27608167 , 481.0536, -435.61744
T19W66 = 0.27622028 , 448.30628, -460.30881
T19W67 = 0.27635889 , 476.8146, -494.07817
T19W68 = 0.27648444 , 490.96665, -494.65046
T19W69 = 0.27662333 , 501.90986, -500.08362
T19W70 = 0.27676194 , 507.85397, -495.51606
T19W71 = 0.27690056 , 505.61173, -500.50913
T19W72 = 0.27703917 , 513.70331, -504.16334
T19W73 = 0.27716500 , 428.35007, -407.34625
T19W74 = 0.27730361 , 408.7185, -431.24502
T19W75 = 0.27744222 , 450.31093, -478.93116
T19W76 = 0.27758083 , 477.42608, -487.41015
T19W77 = 0.27771944 , 490.50841, -500.7502
T19W78 = 0.27784528 , 494.35008, -495.45565
T19W79 = 0.27798389 , 506.12955, -503.43912
T19W80 = 0.27812250 , 481.19734, -506.72366
T19W81 = 0.27826111 , 337.18839, -361.44421
T19W82 = 0.27840000 , 368.6072, -391.8684
T19W83 = 0.27853861 , 440.28479, -465.24547
T19W84 = 0.27867722 , 525.43164, -501.07352
T19W85 = 0.27881583 , 553.70816, -509.82983
T19W86 = 0.27895444 , 507.80181, -504.99475
T19W87 = 0.27909333 , 520.56392, -508.96655
T19W88 = 0.27923194 , 494.98386, -512.13117
T19W89 = 0.27937056 , 400.02286, -375.79569
T19W90 = 0.27950917 , 406.36349, -412.42176
T19W91 = 0.27964778 , 509.59728, -483.95835
T19W92 = 0.27978667 , 517.91237, -501.20796
T19W93 = 0.27992528 , 576.18344, -505.96717
T19W94 = 0.28006389 , 522.67939, -506.02748
T19W95 = 0.28020250 , 515.19646, -511.26819
T19W96 = 0.28034111 , 572.85913, -512.47505
T20W1 = 0.28057944 , 507.21566, -518.6534
T20W2 = 0.28071833 , 526.00286, -516.5438
T20W3 = 0.28085694 , 568.5926, -518.27957
T20W4 = 0.28099556 , 546.09159, -517.81462
T20W5 = 0.28113417 , 536.9306, -512.88476
T20W6 = 0.28127278 , 533.42235, -511.14175
T20W7 = 0.28141167 , 517.09419, -521.92376
T20W8 = 0.28155028 , 544.59269, -515.63542
T20W9 = 0.28168889 , 553.41816, -512.89281
T20W10 = 0.28182750 , 508.67769, -500.70239
T20W11 = 0.28196611 , 512.16946, -508.48075
T20W12 = 0.28209194 , 526.16052, -509.60695
T20W13 = 0.28223056 , 522.4127, -503.23356
T20W14 = 0.28236917 , 531.80441, -507.03705
T20W15 = 0.28250778 , 525.25592, -513.76343
T20W16 = 0.28264667 , 534.01933, -522.76194
T20W17 = 0.28277222 , 559.24861, -512.12518
T20W18 = 0.28291083 , 508.752, -506.68043
T20W19 = 0.28304944 , 503.78416, -506.59325
T20W20 = 0.28318833 , 489.25427, -496.34423
T20W21 = 0.28332694 , 485.87522, -495.09207
T20W22 = 0.28346556 , 504.15793, -501.16552
T20W23 = 0.28360417 , 508.52068, -507.83036
T20W24 = 0.28374278 , 522.97969, -522.25175
T20W25 = 0.28388167 , 577.05162, -515.68248
T20W26 = 0.28402028 , 506.37289, -495.83445
T20W27 = 0.28415889 , 488.02774, -497.28283
T20W28 = 0.28428444 , 483.06498, -492.54112
T20W29 = 0.28442333 , 488.39119, -496.81995
T20W30 = 0.28456194 , 487.94651, -496.99202
T20W31 = 0.28470056 , 489.41908, -496.92717
T20W32 = 0.28483917 , 513.04917, -512.77632
T20W33 = 0.28497778 , 518.49217, -468.0984
T20W34 = 0.28511667 , 489.03091, -497.57409
T20W35 = 0.28525528 , 470.80331, -494.7529
T20W36 = 0.28539389 , 466.17116, -488.45552
T20W37 = 0.28553250 , 476.92413, -490.06897
T20W38 = 0.28567139 , 494.87583, -499.00194
T20W39 = 0.28581000 , 471.39985, -494.54923
T20W40 = 0.28594861 , 509.52327, -515.26127
T20W41 = 0.28608722 , 539.66508, -471.42764
T20W42 = 0.28622583 , 524.73812, -501.35761
T20W43 = 0.28636472 , 509.50512, -502.35649
T20W44 = 0.28650333 , 480.85893, -493.7972
T20W45 = 0.28664194 , 509.21461, -500.91556
T20W46 = 0.28678056 , 475.9122, -492.4217
T20W47 = 0.28691917 , 516.24762, -505.80947
T20W48 = 0.28705806 , 520.23817, -522.02459
T20W49 = 0.28719667 , 525.90933, -466.06675
T20W50 = 0.28733528 , 507.64337, -484.02859
T20W51 = 0.28747389 , 503.14337, -500.89159
T20W52 = 0.28761250 , 482.9706, -493.2705
T20W53 = 0.28775139 , 510.07869, -503.23728
T20W54 = 0.28789000 , 465.97962, -487.53941
T20W55 = 0.28801556 , 502.34121, -506.09655
T20W56 = 0.28815417 , 503.83897, -519.97343
T20W57 = 0.28829306 , 488.8071, -460.35981
T20W58 = 0.28843167 , 509.7341, -498.7039
T20W59 = 0.28857028 , 494.89579, -496.52132
T20W60 = 0.28870889 , 491.06433, -495.88929
T20W61 = 0.28884750 , 497.93195, -498.10199
T20W62 = 0.28898639 , 507.30855, -501.76647
T20W63 = 0.28912500 , 527.62659, -506.54915
T20W64 = 0.28926361 , 500.75182, -515.27839
T20W65 = 0.28940222 , 493.49306, -438.57204
T20W66 = 0.28954083 , 460.8357, -465.10543
T20W67 = 0.28967972 , 491.12821, -499.18271
T20W68 = 0.28981833 , 505.80763, -499.44661
T20W69 = 0.28995694 , 516.60439, -504.57145
T20W70 = 0.29009556 , 523.41151, -499.88213
T20W71 = 0.29022139 , 521.42535, -505.13215
T20W72 = 0.29036000 , 528.19538, -508.15797
T20W73 = 0.29049861 , 439.1889, -410.99637
T20W74 = 0.29063722 , 420.68016, -436.70265
T20W75 = 0.29077583 , 464.88833, -484.97426
T20W76 = 0.29091472 , 491.50785, -492.50731
T20W77 = 0.29105333 , 505.45848, -505.62199
T20W78 = 0.29119194 , 508.71889, -500.00961
T20W79 = 0.29133056 , 520.43915, -507.5678
T20W80 = 0.29146917 , 494.35187, -511.15681
T20W81 = 0.29160806 , 344.0875, -365.05773
T20W82 = 0.29173361 , 378.32143, -396.53439
T20W83 = 0.29186806 , 453.31848, -470.44765
T20W84 = 0.29200667 , 540.41366, -504.86157
T20W85 = 0.29214528 , 569.00711, -513.228
T20W86 = 0.29228389 , 521.29156, -508.93064
T20W87 = 0.29242250 , 534.77491, -512.65096
T20W88 = 0.29256139 , 507.96043, -516.27005
T20W89 = 0.29270000 , 410.0607, -378.64336
T20W90 = 0.29283861 , 418.38166, -416.94322
T20W91 = 0.29297722 , 524.60773, -487.95836
T20W92 = 0.29310306 , 532.08466, -504.97017
T20W93 = 0.29324167 , 590.75863, -508.44783
T20W94 = 0.29338028 , 535.94299, -509.16065
T20W95 = 0.29351889 , 527.83928, -514.77594
T20W96 = 0.29365750 , 587.02805, -514.8388
T21W1 = 0.29390889 , 519.25975, -522.24511
T21W2 = 0.29404750 , 539.45944, -520.17823
T21W3 = 0.29418639 , 581.88134, -520.87682
T21W4 = 0.29432500 , 559.39863, -520.94674
T21W5 = 0.29445056 , 549.9343, -516.12516
T21W6 = 0.29458917 , 545.88835, -514.37424
T21W7 = 0.29472806 , 529.28114, -525.33788
T21W8 = 0.29486667 , 557.82365, -518.49884
T21W9 = 0.29500528 , 567.36351, -516.28939
T21W10 = 0.29513083 , 522.54733, -504.6299
T21W11 = 0.29526972 , 526.73922, -512.84463
T21W12 = 0.29540833 , 540.40329, -513.50035
T21W13 = 0.29554694 , 535.95193, -506.93265
T21W14 = 0.29568556 , 546.23025, -510.71707
T21W15 = 0.29581139 , 538.26152, -517.17959
T21W16 = 0.29595000 , 546.33914, -525.92987
T21W17 = 0.29608861 , 573.78529, -514.9288
T21W18 = 0.29622722 , 522.25722, -510.94092
T21W19 = 0.29636583 , 517.50872, -510.8794
T21W20 = 0.29650472 , 503.57305, -501.21391
T21W21 = 0.29664333 , 499.59421, -499.55364
T21W22 = 0.29678194 , 517.09442, -504.94374
T21W23 = 0.29692056 , 522.50951, -511.93717
T21W24 = 0.29705917 , 535.87076, -525.78226
T21W25 = 0.29719806 , 591.46888, -518.40548
T21W26 = 0.29733667 , 520.01714, -499.4618
T21W27 = 0.29747528 , 501.58694, -501.85888
T21W28 = 0.29761389 , 496.41024, -497.10156
T21W29 = 0.29775250 , 501.86963, -501.09139
T21W30 = 0.29789139 , 500.84009, -501.53227
T21W31 = 0.29801694 , 503.28371, -501.45082
T21W32 = 0.29815556 , 525.18718, -516.28392
T21W33 = 0.29829417 , 531.28878, -470.53053
T21W34 = 0.29843306 , 501.93104, -501.78244
T21W35 = 0.29857167 , 483.47053, -499.39558
T21W36 = 0.29869722 , 478.70966, -493.13923
T21W37 = 0.29883583 , 489.88973, -494.80813
T21W38 = 0.29897472 , 507.64807, -503.25938
T21W39 = 0.29911333 , 484.60097, -499.41009
T21W40 = 0.29925194 , 521.71812, -518.81697
T21W41 = 0.29939056 , 552.55616, -473.57225
T21W42 = 0.29952917 , 538.7342, -505.09269
T21W43 = 0.29966806 , 523.89942, -506.46413
T21W44 = 0.29980667 , 494.76576, -498.68227
T21W45 = 0.29994528 , 523.36782, -505.31543
T21W46 = 0.30008389 , 488.94957, -497.28318
T21W47 = 0.30022250 , 529.48837, -509.40036
T21W48 = 0.30036139 , 533.24115, -526.06023
T21W49 = 0.30050000 , 538.21992, -468.28287
T21W50 = 0.30063861 , 520.75339, -487.74324
T21W51 = 0.30077722 , 517.25731, -505.10261
T21W52 = 0.30091583 , 496.20857, -497.83686
T21W53 = 0.30105472 , 524.29202, -507.37424
T21W54 = 0.30119333 , 478.3074, -492.20968
T21W55 = 0.30133194 , 515.80916, -510.37755
T21W56 = 0.30147056 , 515.9098, -523.68127
T21W57 = 0.30160917 , 500.87144, -463.5646
T21W58 = 0.30174806 , 523.55425, -502.53899
T21W59 = 0.30188667 , 508.33138, -500.67627
T21W60 = 0.30202528 , 504.27206, -499.91657
T21W61 = 0.30216389 , 511.99264, -502.59169
T21W62 = 0.30230250 , 521.16695, -505.83463
T21W63 = 0.30244139 , 542.20594, -510.37332
T21W64 = 0.30258000 , 513.73286, -519.40429
T21W65 = 0.30271861 , 505.73374, -441.35443
T21W66 = 0.30285722 , 473.2761, -469.41956
T21W67 = 0.30299583 , 505.38915, -503.96787
T21W68 = 0.30313472 , 519.67706, -503.65147
T21W69 = 0.30326028 , 530.38969, -508.23936
T21W70 = 0.30339889 , 537.77031, -503.55593
T21W71 = 0.30353750 , 536.62108, -509.05659
T21W72 = 0.30367639 , 542.23149, -511.68327
T21W73 = 0.30381500 , 449.56122, -414.29495
T21W74 = 0.30394056 , 432.33845, -441.75174
T21W75 = 0.30407917 , 478.40208, -489.63406
T21W76 = 0.30421806 , 505.30429, -496.76148
T21W77 = 0.30435667 , 520.00776, -510.02267
T21W78 = 0.30449528 , 522.48034, -503.93157
T21W79 = 0.30463389 , 533.88366, -511.15468
T21W80 = 0.30477250 , 507.10527, -515.29407
T21W81 = 0.30491139 , 350.89303, -368.31237
T21W82 = 0.30505000 , 387.45538, -400.81576
T21W83 = 0.30518861 , 466.732, -475.60777
T21W84 = 0.30532722 , 553.94329, -508.22693
T21W85 = 0.30546583 , 583.17787, -515.79976
T21W86 = 0.30560472 , 534.91243, -512.67521
T21W87 = 0.30574333 , 548.33995, -515.70978
T21W88 = 0.30588194 , 520.00776, -519.7226
T21W89 = 0.30602056 , 419.89738, -381.17282
T21W90 = 0.30615917 , 429.91507, -420.95656
T21W91 = 0.30629806 , 538.68352, -491.44568
T21W92 = 0.30643667 , 546.15669, -508.72338
T21W93 = 0.30657528 , 604.6868, -510.48667
T21W94 = 0.30671389 , 549.16612, -512.49106
T21W95 = 0.30685250 , 539.93774, -518.0279
T21W96 = 0.30699139 , 600.85867, -516.92303
T22W1 = 0.30724250 , 531.11052, -525.60875
T22W2 = 0.30738139 , 552.49706, -523.23045
T22W3 = 0.30750694 , 594.76251, -523.05762
T22W4 = 0.30764556 , 571.81178, -523.41148
T22W5 = 0.30778417 , 562.16019, -518.92037
T22W6 = 0.30792306 , 557.77778, -517.15107
T22W7 = 0.30806167 , 541.32875, -528.47433
T22W8 = 0.30820028 , 570.40985, -520.70244
T22W9 = 0.30833889 , 580.66665, -518.91358
T22W10 = 0.30847750 , 535.83966, -507.99668
T22W11 = 0.30861639 , 540.49888, -516.6136
T22W12 = 0.30875500 , 553.97694, -516.76428
T22W13 = 0.30889361 , 548.95492, -510.14744
T22W14 = 0.30901917 , 560.11106, -513.77858
T22W15 = 0.30915806 , 550.60724, -520.12938
T22W16 = 0.30929667 , 558.22406, -528.65498
T22W17 = 0.30943528 , 587.21499, -517.40133
T22W18 = 0.30957389 , 535.31758, -514.67785
T22W19 = 0.30969972 , 530.63475, -514.5812
T22W20 = 0.30983833 , 516.64131, -505.24179
T22W21 = 0.30997694 , 512.89263, -503.68494
T22W22 = 0.31011556 , 529.71851, -508.55501
T22W23 = 0.31025417 , 536.14521, -515.68858
T22W24 = 0.31038000 , 548.50256, -529.12073
T22W25 = 0.31051861 , 605.29603, -520.74116
T22W26 = 0.31065722 , 533.19708, -502.85197
T22W27 = 0.31079583 , 514.20921, -505.92868
T22W28 = 0.31093472 , 509.08422, -501.10206
T22W29 = 0.31107333 , 515.11166, -505.22643
T22W30 = 0.31121194 , 512.85897, -505.13026
T22W31 = 0.31135056 , 516.72412, -505.32267
T22W32 = 0.31148917 , 536.41698, -519.20191
T22W33 = 0.31162806 , 543.4407, -472.42003
T22W34 = 0.31176667 , 514.068, -505.36653
T22W35 = 0.31190528 , 496.05461, -503.76189
T22W36 = 0.31204389 , 491.18965, -497.47151
T22W37 = 0.31218250 , 502.68444, -498.6576
T22W38 = 0.31232139 , 520.32653, -507.24564
T22W39 = 0.31246000 , 497.16884, -503.62533
T22W40 = 0.31259861 , 533.14578, -521.90788
T22W41 = 0.31273722 , 564.93379, -475.31298
T22W42 = 0.31287583 , 551.77742, -508.05181
T22W43 = 0.31301472 , 538.28433, -510.63243
T22W44 = 0.31315333 , 508.01805, -502.99357
T22W45 = 0.31329194 , 537.16511, -509.03823
T22W46 = 0.31343056 , 501.44965, -501.51168
T22W47 = 0.31356917 , 541.97828, -512.84051
T22W48 = 0.31370806 , 545.36071, -529.51848
T22W49 = 0.31384667 , 549.74282, -470.06724
T22W50 = 0.31398528 , 532.88111, -490.67423
T22W51 = 0.31412389 , 530.78317, -509.04236
T22W52 = 0.31426250 , 508.85738, -501.92872
T22W53 = 0.31440139 , 537.6894, -510.92479
T22W54 = 0.31454000 , 490.20367, -496.57804
T22W55 = 0.31467861 , 529.03041, -514.31816
T22W56 = 0.31481722 , 527.54594, -527.02651
T22W57 = 0.31495583 , 512.12879, -466.3649
T22W58 = 0.31509472 , 536.77672, -506.11755
T22W59 = 0.31523333 , 521.38656, -504.46031
T22W60 = 0.31537194 , 517.31643, -503.78706
T22W61 = 0.31551056 , 525.545, -506.45928
T22W62 = 0.31564917 , 534.70223, -509.68965
T22W63 = 0.31578806 , 555.83836, -513.19168
T22W64 = 0.31592667 , 525.42594, -522.60896
T22W65 = 0.31606528 , 517.01029, -443.51873
T22W66 = 0.31620389 , 485.79088, -473.6169
T22W67 = 0.31634250 , 519.26297, -508.33433
T22W68 = 0.31646833 , 532.86518, -507.1961
T22W69 = 0.31660694 , 543.87319, -511.83336
T22W70 = 0.31674556 , 551.76894, -506.76492
T22W71 = 0.31688417 , 550.9737, -512.56118
T22W72 = 0.31702306 , 555.76123, -514.95647
T22W73 = 0.31716167 , 459.44296, -417.20817
T22W74 = 0.31730028 , 443.73982, -446.18528
T22W75 = 0.31743889 , 492.25283, -494.49349
T22W76 = 0.31757778 , 518.3824, -500.61268
T22W77 = 0.31771639 , 533.59037, -513.66451
T22W78 = 0.31785500 , 535.11926, -507.31455
T22W79 = 0.31799361 , 546.8974, -514.24493
T22W80 = 0.31813222 , 519.27878, -518.77769
T22W81 = 0.31827111 , 357.46352, -371.52572
T22W82 = 0.31840972 , 396.79506, -404.74891
T22W83 = 0.31854833 , 479.36911, -479.95585
T22W84 = 0.31867389 , 566.67682, -510.803
T22W85 = 0.31881278 , 596.90133, -517.99462
T22W86 = 0.31895139 , 547.65828, -515.82574
T22W87 = 0.31909000 , 561.24281, -518.50904
T22W88 = 0.31922861 , 531.25912, -522.79239
T22W89 = 0.31936722 , 429.26628, -383.56544
T22W90 = 0.31950611 , 441.24063, -424.76709
T22W91 = 0.31964472 , 552.17646, -494.60283
T22W92 = 0.31978333 , 559.27427, -512.04099
T22W93 = 0.31992194 , 617.81367, -512.32995
T22W94 = 0.32006056 , 561.0686, -514.8735
T22W95 = 0.32019944 , 551.54714, -520.68956
T22W96 = 0.32033806 , 613.37241, -518.59109
T23W1 = 0.32057639 , 542.97437, -528.6392
T23W2 = 0.32071500 , 564.30866, -525.52002
T23W3 = 0.32085361 , 606.86436, -525.19527
T23W4 = 0.32099222 , 584.01123, -525.76606
T23W5 = 0.32113111 , 574.20121, -521.41429
T23W6 = 0.32126972 , 568.897, -519.75829
T23W7 = 0.32140833 , 553.09813, -531.43389
T23W8 = 0.32154694 , 582.52944, -522.55707
T23W9 = 0.32168556 , 592.94518, -521.12882
T23W10 = 0.32182444 , 548.53411, -510.93505
T23W11 = 0.32196306 , 553.87743, -519.93559
T23W12 = 0.32210167 , 566.98487, -519.75687
T23W13 = 0.32224028 , 560.80169, -512.68439
T23W14 = 0.32237889 , 573.49873, -516.84443
T23W15 = 0.32251778 , 562.45711, -522.69658
T23W16 = 0.32265639 , 569.61438, -530.90762
T23W17 = 0.32279500 , 600.37886, -519.47165
T23W18 = 0.32292056 , 547.79093, -517.90297
T23W19 = 0.32305944 , 543.30258, -517.9865
T23W20 = 0.32319806 , 530.05203, -509.08807
T23W21 = 0.32333667 , 525.55767, -507.21462
T23W22 = 0.32347528 , 541.68531, -511.70467
T23W23 = 0.32360111 , 548.64774, -518.71316
T23W24 = 0.32373972 , 560.5481, -531.85942
T23W25 = 0.32387833 , 618.23281, -522.81218
T23W26 = 0.32401694 , 545.78328, -505.92773
T23W27 = 0.32415556 , 526.27113, -509.71395
T23W28 = 0.32429444 , 521.47182, -504.75408
T23W29 = 0.32443306 , 527.47289, -508.63437
T23W30 = 0.32457167 , 524.49821, -508.53114
T23W31 = 0.32471028 , 529.31816, -508.91688
T23W32 = 0.32484889 , 547.54436, -521.92182
T23W33 = 0.32498778 , 555.24606, -474.06318
T23W34 = 0.32511333 , 526.0409, -508.74485
T23W35 = 0.32525194 , 508.4675, -507.88361
T23W36 = 0.32539056 , 503.49607, -501.45219
T23W37 = 0.32552944 , 514.42164, -502.23176
T23W38 = 0.32566806 , 531.9731, -510.50289
T23W39 = 0.32579361 , 509.61605, -507.53991
T23W40 = 0.32593222 , 543.78826, -524.68223
T23W41 = 0.32607111 , 576.33044, -476.90802
T23W42 = 0.32620972 , 565.00923, -511.3411
T23W43 = 0.32634833 , 550.88162, -513.55281
T23W44 = 0.32647389 , 520.72544, -506.89051
T23W45 = 0.32661278 , 550.17685, -512.35747
T23W46 = 0.32675139 , 512.91301, -505.18342
T23W47 = 0.32689000 , 554.37459, -515.8338
T23W48 = 0.32702861 , 556.85714, -532.47246
T23W49 = 0.32716722 , 560.79833, -471.63748
T23W50 = 0.32730611 , 544.14278, -493.09083
T23W51 = 0.32744472 , 543.387, -512.12759
T23W52 = 0.32758333 , 521.05799, -505.729
T23W53 = 0.32772194 , 550.42504, -514.09767
T23W54 = 0.32786056 , 502.10275, -500.58983
T23W55 = 0.32799944 , 541.85147, -517.79627
T23W56 = 0.32813806 , 539.09072, -530.0514
T23W57 = 0.32827667 , 522.71492, -468.738
T23W58 = 0.32841528 , 549.17766, -509.17714
T23W59 = 0.32855389 , 534.67423, -508.16977
T23W60 = 0.32869278 , 529.69375, -507.14811
T23W61 = 0.32883139 , 538.29091, -509.56935
T23W62 = 0.32897000 , 548.03161, -513.2607
T23W63 = 0.32910861 , 569.04427, -515.96999
T23W64 = 0.32924722 , 536.85569, -525.64638
T23W65 = 0.32938611 , 528.19727, -445.38626
T23W66 = 0.32952472 , 497.29599, -476.96428
T23W67 = 0.32966333 , 532.56869, -512.36013
T23W68 = 0.32980194 , 545.01894, -510.33483
T23W69 = 0.32994056 , 556.55408, -514.71707
T23W70 = 0.33007944 , 564.45512, -509.22879
T23W71 = 0.33021806 , 564.58791, -515.71228
T23W72 = 0.33035667 , 568.07811, -517.37498
T23W73 = 0.33049528 , 469.29329, -419.73388
T23W74 = 0.33063389 , 454.21681, -450.1591
T23W75 = 0.33077278 , 505.29106, -498.83272
T23W76 = 0.33091139 , 530.95027, -503.89492
T23W77 = 0.33105000 , 546.52255, -517.02891
T23W78 = 0.33118861 , 547.07031, -510.32236
T23W79 = 0.33132722 , 558.6547, -516.87725
T23W80 = 0.33146611 , 531.4243, -521.97034
T23W81 = 0.33160472 , 363.77082, -374.37129
T23W82 = 0.33173028 , 405.93938, -408.38507
T23W83 = 0.33186889 , 491.64124, -483.54753
T23W84 = 0.33200778 , 579.03608, -513.10945
T23W85 = 0.33214639 , 609.49982, -519.60029
T23W86 = 0.33228500 , 559.67036, -518.47024
T23W87 = 0.33241056 , 573.27484, -520.90168
T23W88 = 0.33254944 , 542.08596, -525.56681
T23W89 = 0.33268806 , 438.27519, -385.54355
T23W90 = 0.33282667 , 451.86837, -428.02419
T23W91 = 0.33296528 , 564.85172, -497.16849
T23W92 = 0.33310389 , 571.52482, -514.30642
T23W93 = 0.33324278 , 630.20026, -513.86336
T23W94 = 0.33338139 , 572.83841, -517.11967
T23W95 = 0.33352000 , 563.15147, -523.01231
T23W96 = 0.33365861 , 625.47594, -519.90234
T24W1 = 0.33391000 , 554.61746, -531.66647
T24W2 = 0.33404861 , 576.29114, -527.73427
T24W3 = 0.33418722 , 618.10227, -526.93516
T24W4 = 0.33432611 , 595.39382, -527.71855
T24W5 = 0.33446472 , 586.13461, -523.80085
T24W6 = 0.33460333 , 579.50238, -521.92602
T24W7 = 0.33474194 , 564.32092, -533.86957
T24W8 = 0.33488056 , 593.94833, -524.33046
T24W9 = 0.33501944 , 604.71676, -523.11487
T24W10 = 0.33515806 , 560.20634, -513.11023
T24W11 = 0.33528361 , 566.2782, -522.72226
T24W12 = 0.33542222 , 579.76369, -522.49143
T24W13 = 0.33556111 , 572.06528, -514.9013
T24W14 = 0.33569972 , 585.58655, -519.24364
T24W15 = 0.33583833 , 573.86415, -525.06956
T24W16 = 0.33596389 , 580.13114, -532.70535
T24W17 = 0.33610278 , 612.20299, -520.79898
T24W18 = 0.33624139 , 560.0876, -520.82227
T24W19 = 0.33638000 , 555.42777, -520.95361
T24W20 = 0.33651861 , 543.03568, -512.33376
T24W21 = 0.33665722 , 537.90166, -510.59085
T24W22 = 0.33679611 , 553.39378, -514.59671
T24W23 = 0.33693472 , 560.14526, -521.09472
T24W24 = 0.33707333 , 571.82186, -534.08568
T24W25 = 0.33721194 , 630.27156, -524.33582
T24W26 = 0.33735056 , 557.89884, -508.63749
T24W27 = 0.33747639 , 537.72229, -512.99465
T24W28 = 0.33761500 , 533.06367, -507.7039
T24W29 = 0.33775361 , 539.28273, -511.6856
T24W30 = 0.33789222 , 535.85038, -511.63974
T24W31 = 0.33803111 , 541.05972, -511.8651
T24W32 = 0.33815667 , 558.24015, -524.36169
T24W33 = 0.33829528 , 566.21068, -475.27362
T24W34 = 0.33843389 , 537.26723, -511.70247
T24W35 = 0.33857278 , 520.07536, -511.47905
T24W36 = 0.33871139 , 515.24582, -505.25207
T24W37 = 0.33885000 , 525.17434, -505.36096
T24W38 = 0.33898861 , 543.03362, -513.83785
T24W39 = 0.33912722 , 521.50124, -510.95052
T24W40 = 0.33926611 , 554.16128, -527.12352
T24W41 = 0.33940472 , 587.28555, -478.1489
T24W42 = 0.33954333 , 576.71854, -513.64917
T24W43 = 0.33968194 , 562.91578, -516.24315
T24W44 = 0.33982056 , 532.92083, -510.3409
T24W45 = 0.33995944 , 562.5694, -515.49172
T24W46 = 0.34009806 , 524.31116, -508.66948
T24W47 = 0.34023667 , 566.07619, -518.37847
T24W48 = 0.34036222 , 568.24577, -534.99526
T24W49 = 0.34050111 , 571.65987, -473.14893
T24W50 = 0.34063972 , 555.38816, -495.59335
T24W51 = 0.34077833 , 555.29543, -515.06549
T24W52 = 0.34091694 , 531.83428, -508.66181
T24W53 = 0.34105556 , 562.26158, -516.72828
T24W54 = 0.34119444 , 513.54489, -504.32471
T24W55 = 0.34133306 , 553.49766, -520.56137
T24W56 = 0.34147167 , 550.32522, -532.66252
T24W57 = 0.34161028 , 532.84319, -471.0106
T24W58 = 0.34174889 , 560.53008, -511.68217
T24W59 = 0.34188778 , 546.87715, -511.53574
T24W60 = 0.34202639 , 541.64873, -509.84948
T24W61 = 0.34216500 , 550.45417, -512.61577
T24W62 = 0.34230361 , 560.54153, -516.12272
T24W63 = 0.34244222 , 581.09473, -518.20261
T24W64 = 0.34258111 , 548.17273, -528.69168
T24W65 = 0.34271972 , 538.74422, -447.07991
T24W66 = 0.34285833 , 508.21775, -480.22753
T24W67 = 0.34299694 , 545.27703, -515.74221
T24W68 = 0.34313556 , 557.15169, -513.001
T24W69 = 0.34327444 , 568.54356, -517.14572
T24W70 = 0.34341306 , 576.92601, -511.3472
T24W71 = 0.34355167 , 577.86388, -518.15275
T24W72 = 0.34369028 , 580.4323, -519.68899
T24W73 = 0.34382889 , 479.14262, -422.16628
T24W74 = 0.34396778 , 464.72518, -453.86148
T24W75 = 0.34409333 , 517.93513, -502.38599
T24W76 = 0.34423194 , 543.0509, -506.79028
T24W77 = 0.34437056 , 558.58547, -519.86174
T24W78 = 0.34450944 , 558.71417, -512.82037
T24W79 = 0.34464806 , 570.13555, -519.2491
T24W80 = 0.34478667 , 542.36263, -524.62429
T24W81 = 0.34492528 , 370.05515, -377.02401
T24W82 = 0.34506389 , 414.2831, -411.4823
T24W83 = 0.34520278 , 503.93895, -487.39494
T24W84 = 0.34534139 , 590.58228, -515.0092
T24W85 = 0.34548000 , 621.38618, -521.03025
T24W86 = 0.34561861 , 571.16589, -521.0638
T24W87 = 0.34575722 , 585.59235, -523.31618
T24W88 = 0.34589611 , 552.61434, -527.75041
T24W89 = 0.34603472 , 446.56965, -387.22908
T24W90 = 0.34617333 , 461.98366, -430.85573
T24W91 = 0.34631194 , 577.0111, -499.56678
T24W92 = 0.34645056 , 583.39039, -516.4235
T24W93 = 0.34658944 , 641.74744, -515.27289
T24W94 = 0.34672806 , 583.99221, -519.14218
T24W95 = 0.34686667 , 574.14247, -525.10335
T24W96 = 0.34700528 , 636.68327, -521.15186
T25W1 = 0.34724361 , 565.32291, -533.80877
T25W2 = 0.34738222 , 587.28867, -529.49716
T25W3 = 0.34752111 , 629.09137, -528.50283
T25W4 = 0.34765972 , 606.10855, -529.33374
T25W5 = 0.34779833 , 596.85076, -525.78191
T25W6 = 0.34793694 , 589.29845, -523.63903
T25W7 = 0.34807556 , 574.53151, -535.94134
T25W8 = 0.34821444 , 604.24775, -525.81493
T25W9 = 0.34835306 , 615.7248, -524.46276
T25W10 = 0.34849167 , 571.88025, -515.27706
T25W11 = 0.34863028 , 577.99103, -525.07722
T25W12 = 0.34876917 , 591.48434, -524.80618
T25W13 = 0.34890778 , 582.9603, -517.02361
T25W14 = 0.34904639 , 597.67492, -521.4157
T25W15 = 0.34918500 , 584.78526, -526.90671
T25W16 = 0.34932361 , 590.62897, -534.64378
T25W17 = 0.34946250 , 623.81803, -522.06908
T25W18 = 0.34960111 , 571.19736, -523.17891
T25W19 = 0.34973972 , 566.81257, -523.32556
T25W20 = 0.34987833 , 555.23814, -514.90418
T25W21 = 0.35001694 , 549.29311, -513.4713
T25W22 = 0.35015583 , 564.53391, -517.18337
T25W23 = 0.35029444 , 571.86785, -523.46281
T25W24 = 0.35043306 , 582.35742, -536.21325
T25W25 = 0.35057167 , 641.61053, -525.74706
T25W26 = 0.35071028 , 569.49966, -511.08215
T25W27 = 0.35084917 , 549.08239, -515.86656
T25W28 = 0.35098778 , 544.28426, -510.50374
T25W29 = 0.35112639 , 551.00814, -514.53434
T25W30 = 0.35126500 , 546.84764, -514.52196
T25W31 = 0.35139083 , 552.5678, -514.36834
T25W32 = 0.35152944 , 568.61808, -526.42877
T25W33 = 0.35166806 , 576.35699, -476.21895
T25W34 = 0.35180667 , 548.02021, -514.32845
T25W35 = 0.35194528 , 530.98827, -514.49244
T25W36 = 0.35208417 , 526.3878, -508.44058
T25W37 = 0.35222278 , 535.95594, -508.4264
T25W38 = 0.35236139 , 553.56091, -516.48456
T25W39 = 0.35250000 , 532.96909, -514.03532
T25W40 = 0.35263861 , 563.43758, -529.2445
T25W41 = 0.35277750 , 597.89898, -479.13417
T25W42 = 0.35291611 , 588.17514, -515.84499
T25W43 = 0.35305472 , 574.20036, -518.4585
T25W44 = 0.35319333 , 544.17088, -513.18817
T25W45 = 0.35333194 , 574.16423, -518.09849
T25W46 = 0.35347083 , 534.97878, -511.66555
T25W47 = 0.35360944 , 577.47042, -520.6436
T25W48 = 0.35374806 , 579.40772, -537.43468
T25W49 = 0.35388667 , 581.5591, -474.09386
T25W50 = 0.35402528 , 565.9404, -497.60116
T25W51 = 0.35416417 , 567.03002, -517.61664
T25W52 = 0.35430278 , 542.91123, -511.57247
T25W53 = 0.35444139 , 573.82418, -519.10146
T25W54 = 0.35458000 , 524.1843, -507.37638
T25W55 = 0.35471861 , 564.89747, -523.09352
T25W56 = 0.35485750 , 561.5048, -534.89457
T25W57 = 0.35499611 , 542.36671, -472.78479
T25W58 = 0.35512167 , 571.54103, -513.88785
T25W59 = 0.35526028 , 558.80329, -514.41383
T25W60 = 0.35539917 , 553.44021, -512.5901
T25W61 = 0.35553778 , 562.28613, -515.12378
T25W62 = 0.35567639 , 571.69776, -518.26729
T25W63 = 0.35581500 , 593.11967, -520.29211
T25W64 = 0.35595361 , 558.91427, -531.08813
T25W65 = 0.35609250 , 548.717, -448.40586
T25W66 = 0.35623111 , 519.33227, -483.36159
T25W67 = 0.35636972 , 557.55084, -518.68077
T25W68 = 0.35650833 , 568.53183, -515.28832
T25W69 = 0.35664694 , 580.64995, -519.4458
T25W70 = 0.35678583 , 588.98678, -513.29194
T25W71 = 0.35692444 , 589.97891, -520.27626
T25W72 = 0.35706306 , 591.30198, -521.66342
T25W73 = 0.35720167 , 488.14678, -424.04711
T25W74 = 0.35734028 , 474.95459, -457.28148
T25W75 = 0.35747917 , 530.34286, -505.75127
T25W76 = 0.35761778 , 554.68236, -509.33326
T25W77 = 0.35775639 , 570.35215, -522.40462
T25W78 = 0.35789500 , 570.08096, -515.28056
T25W79 = 0.35803361 , 580.96798, -521.26596
T25W80 = 0.35817250 , 553.05705, -526.95635
T25W81 = 0.35831111 , 376.14259, -379.54727
T25W82 = 0.35844972 , 422.34685, -414.4204
T25W83 = 0.35858833 , 515.3707, -490.5644
T25W84 = 0.35872694 , 601.48118, -517.02035
T25W85 = 0.35886583 , 632.95681, -521.87611
T25W86 = 0.35900444 , 582.00654, -522.96862
T25W87 = 0.35914306 , 597.14868, -525.26738
T25W88 = 0.35928167 , 562.85484, -530.14138
T25W89 = 0.35942028 , 454.82818, -388.74576
T25W90 = 0.35955917 , 472.18692, -433.38938
T25W91 = 0.35969778 , 588.4088, -501.51081
T25W92 = 0.35983639 , 594.4341, -518.14952
T25W93 = 0.35997500 , 652.15505, -516.14646
T25W94 = 0.36011361 , 594.36766, -520.7265
T25W95 = 0.36025250 , 584.75835, -526.99344
T25W96 = 0.36039111 , 646.96173, -522.02838
T26W1 = 0.36057750 , 575.84809, -535.93033
T26W2 = 0.36071611 , 597.50357, -530.81919
T26W3 = 0.36085472 , 639.14874, -529.46079
T26W4 = 0.36099333 , 616.17003, -530.5471
T26W5 = 0.36113194 , 607.28831, -527.4562
T26W6 = 0.36127083 , 598.87293, -525.45079
T26W7 = 0.36140944 , 584.58142, -537.92208
T26W8 = 0.36154806 , 614.1158, -526.8769
T26W9 = 0.36168667 , 626.62985, -525.76321
T26W10 = 0.36182528 , 582.51613, -517.06576
T26W11 = 0.36196417 , 589.02061, -526.82436
T26W12 = 0.36210278 , 602.22999, -526.61333
T26W13 = 0.36224139 , 594.18244, -519.13597
T26W14 = 0.36238000 , 608.76716, -523.28428
T26W15 = 0.36251861 , 595.61007, -528.80199
T26W16 = 0.36265750 , 600.76679, -536.42667
T26W17 = 0.36279611 , 634.67603, -523.29386
T26W18 = 0.36293472 , 582.30015, -525.55184
T26W19 = 0.36307333 , 577.77354, -525.54269
T26W20 = 0.36321194 , 565.80102, -516.92926
T26W21 = 0.36335083 , 559.62804, -515.82325
T26W22 = 0.36348944 , 575.16447, -519.43852
T26W23 = 0.36362806 , 582.77156, -525.20262
T26W24 = 0.36376667 , 592.96175, -538.33975
T26W25 = 0.36390528 , 652.16874, -526.90759
T26W26 = 0.36404417 , 580.45553, -513.17489
T26W27 = 0.36418278 , 559.06069, -518.23185
T26W28 = 0.36432139 , 555.232, -513.0628
T26W29 = 0.36444694 , 561.57373, -516.74734
T26W30 = 0.36458583 , 556.89226, -516.87249
T26W31 = 0.36472444 , 563.56065, -516.83465
T26W32 = 0.36486306 , 578.25055, -528.19424
T26W33 = 0.36500167 , 586.59137, -477.07305
T26W34 = 0.36512750 , 557.79337, -516.40558
T26W35 = 0.36526611 , 541.51686, -517.15172
T26W36 = 0.36540472 , 537.47851, -511.36731
T26W37 = 0.36554333 , 546.07188, -510.99782
T26W38 = 0.36568194 , 563.81868, -518.92249
T26W39 = 0.36582083 , 544.03242, -516.94491
T26W40 = 0.36595944 , 572.93589, -531.31906
T26W41 = 0.36609806 , 607.41011, -480.107
T26W42 = 0.36623667 , 598.60355, -517.60654
T26W43 = 0.36637528 , 585.31184, -520.64479
T26W44 = 0.36651417 , 555.28642, -516.1401
T26W45 = 0.36665278 , 585.16495, -520.29459
T26W46 = 0.36679139 , 544.92963, -514.33402
T26W47 = 0.36693000 , 588.21244, -522.67386
T26W48 = 0.36706861 , 590.41986, -539.42546
T26W49 = 0.36720750 , 591.20867, -474.99335
T26W50 = 0.36733306 , 576.05816, -499.26962
T26W51 = 0.36747167 , 578.15042, -519.83151
T26W52 = 0.36761028 , 553.32837, -513.99583
T26W53 = 0.36774917 , 584.85299, -521.33478
T26W54 = 0.36788778 , 534.30254, -510.16367
T26W55 = 0.36802639 , 575.62227, -525.24041
T26W56 = 0.36816500 , 572.59521, -537.28371
T26W57 = 0.36830361 , 551.33284, -474.53064
T26W58 = 0.36844250 , 582.91059, -516.21653
T26W59 = 0.36858111 , 569.97932, -516.92675
T26W60 = 0.36871972 , 564.65369, -514.9052
T26W61 = 0.36885833 , 573.48193, -517.37376
T26W62 = 0.36899694 , 582.6251, -520.44459
T26W63 = 0.36913583 , 604.43332, -522.09541
T26W64 = 0.36927444 , 569.36509, -533.35592
T26W65 = 0.36941306 , 557.64966, -449.40365
T26W66 = 0.36955167 , 529.26892, -485.71688
T26W67 = 0.36969028 , 569.1399, -521.07492
T26W68 = 0.36982917 , 578.81379, -517.14848
T26W69 = 0.36996778 , 592.08324, -521.47125
T26W70 = 0.37010639 , 600.51255, -515.09496
T26W71 = 0.37024500 , 601.642, -522.21977
T26W72 = 0.37038361 , 602.3254, -523.47707
T26W73 = 0.37052250 , 497.08859, -425.90655
T26W74 = 0.37066111 , 484.50509, -459.96282
T26W75 = 0.37079972 , 542.16548, -508.51896
T26W76 = 0.37093833 , 565.86826, -511.4722
T26W77 = 0.37107694 , 581.558, -524.55043
T26W78 = 0.37121583 , 580.82501, -517.41626
T26W79 = 0.37135444 , 591.25023, -523.05104
T26W80 = 0.37149306 , 563.40844, -529.10607
T26W81 = 0.37163167 , 381.9779, -381.73594
T26W82 = 0.37177028 , 430.15519, -417.06623
T26W83 = 0.37190917 , 525.69747, -493.09177
T26W84 = 0.37204778 , 612.21854, -518.82602
T26W85 = 0.37218639 , 644.15611, -523.11429
T26W86 = 0.37232500 , 592.77813, -524.84577
T26W87 = 0.37246361 , 608.15006, -526.75388
T26W88 = 0.37258944 , 572.60208, -532.01422
T26W89 = 0.37272806 , 462.77355, -390.19496
T26W90 = 0.37286667 , 481.58931, -435.64351
T26W91 = 0.37300528 , 599.45324, -503.17137
T26W92 = 0.37314417 , 605.23545, -519.69711
T26W93 = 0.37326972 , 662.01086, -516.99248
T26W94 = 0.37340833 , 604.26323, -522.05898
T26W95 = 0.37354694 , 594.24601, -528.14746
T26W96 = 0.37368583 , 656.68728, -522.87341
T27W1 = 0.37391111 , 585.62311, -537.74921
T27W2 = 0.37404972 , 607.5246, -532.25529
T27W3 = 0.37418833 , 648.85057, -530.31911
T27W4 = 0.37432694 , 625.96137, -531.37619
T27W5 = 0.37446583 , 616.86559, -528.67592
T27W6 = 0.37460444 , 608.33209, -527.2462
T27W7 = 0.37474306 , 593.89815, -539.53055
T27W8 = 0.37488167 , 623.66939, -528.08298
T27W9 = 0.37502028 , 636.62476, -527.14478
T27W10 = 0.37515917 , 592.67959, -518.5894
T27W11 = 0.37529778 , 599.55776, -528.61324
T27W12 = 0.37543639 , 612.89775, -528.17634
T27W13 = 0.37557500 , 604.88994, -521.27429
T27W14 = 0.37571361 , 618.91985, -524.72882
T27W15 = 0.37585250 , 605.84255, -530.22088
T27W16 = 0.37597806 , 610.70496, -537.98854
T27W17 = 0.37611667 , 645.00519, -524.14033
T27W18 = 0.37625528 , 592.91316, -527.62993
T27W19 = 0.37639417 , 588.63727, -527.48097
T27W20 = 0.37653278 , 576.71294, -518.9759
T27W21 = 0.37667139 , 570.47288, -518.02815
T27W22 = 0.37681000 , 585.2747, -521.49079
T27W23 = 0.37694861 , 593.21257, -527.00645
T27W24 = 0.37708750 , 602.66351, -539.82456
T27W25 = 0.37722611 , 662.10391, -527.75382
T27W26 = 0.37736472 , 591.17247, -515.08812
T27W27 = 0.37750333 , 568.71201, -520.35473
T27W28 = 0.37764194 , 564.93348, -515.05203
T27W29 = 0.37778083 , 572.09728, -518.84789
T27W30 = 0.37791944 , 567.11212, -519.10891
T27W31 = 0.37805806 , 574.37732, -518.946
T27W32 = 0.37819667 , 587.51866, -529.9277
T27W33 = 0.37833528 , 596.14498, -477.72836
T27W34 = 0.37847417 , 567.68673, -518.65238
T27W35 = 0.37861278 , 551.81078, -519.51943
T27W36 = 0.37875139 , 547.52428, -514.07869
T27W37 = 0.37889000 , 555.45478, -513.26869
T27W38 = 0.37902861 , 573.72474, -521.20086
T27W39 = 0.37916750 , 554.53332, -519.56897
T27W40 = 0.37930611 , 582.01263, -533.31087
T27W41 = 0.37944472 , 616.04193, -480.98366
T27W42 = 0.37958333 , 609.20805, -519.35151
T27W43 = 0.37970917 , 594.92575, -521.65622
T27W44 = 0.37984778 , 566.05329, -518.68459
T27W45 = 0.37998639 , 595.3595, -522.14692
T27W46 = 0.38012500 , 554.52352, -516.62293
T27W47 = 0.38026389 , 598.5406, -524.49385
T27W48 = 0.38038944 , 600.65111, -541.54675
T27W49 = 0.38052806 , 599.86256, -475.57103
T27W50 = 0.38066667 , 585.36935, -500.72187
T27W51 = 0.38080556 , 588.69553, -521.67055
T27W52 = 0.38094417 , 562.96454, -515.96233
T27W53 = 0.38106972 , 595.35756, -523.24937
T27W54 = 0.38120833 , 543.99458, -512.48452
T27W55 = 0.38134722 , 586.05179, -527.27014
T27W56 = 0.38148583 , 582.6645, -539.32188
T27W57 = 0.38162444 , 559.5498, -475.71145
T27W58 = 0.38176306 , 593.10764, -517.86826
T27W59 = 0.38190167 , 580.72572, -519.07578
T27W60 = 0.38204056 , 575.02199, -516.69155
T27W61 = 0.38217917 , 584.33491, -519.44688
T27W62 = 0.38231778 , 592.92147, -522.43021
T27W63 = 0.38245639 , 614.89807, -523.42516
T27W64 = 0.38258222 , 579.40856, -535.29445
T27W65 = 0.38272083 , 566.64508, -450.22255
T27W66 = 0.38285944 , 539.16506, -487.96941
T27W67 = 0.38299806 , 579.69093, -523.08634
T27W68 = 0.38313667 , 589.13555, -519.09384
T27W69 = 0.38327556 , 602.88455, -523.29847
T27W70 = 0.38341417 , 611.51145, -516.57828
T27W71 = 0.38355278 , 613.15272, -523.93589
T27W72 = 0.38369139 , 613.18509, -525.07566
T27W73 = 0.38383000 , 505.52008, -427.46472
T27W74 = 0.38396889 , 493.39205, -462.04885
T27W75 = 0.38410750 , 553.71266, -511.22875
T27W76 = 0.38424611 , 576.03911, -513.15213
T27W77 = 0.38438472 , 592.58984, -526.78636
T27W78 = 0.38452333 , 591.3835, -519.3171
T27W79 = 0.38466222 , 601.73225, -524.62308
T27W80 = 0.38478778 , 573.8846, -531.19373
T27W81 = 0.38492639 , 387.92516, -383.95834
T27W82 = 0.38506500 , 437.9407, -419.3912
T27W83 = 0.38520389 , 536.22949, -495.41551
T27W84 = 0.38534250 , 622.47328, -520.38945
T27W85 = 0.38546806 , 653.94985, -523.83425
T27W86 = 0.38560667 , 602.44587, -526.13446
T27W87 = 0.38574556 , 618.53514, -528.19977
T27W88 = 0.38588417 , 582.18312, -533.69151
T27W89 = 0.38602278 , 470.29522, -391.41978
T27W90 = 0.38614833 , 490.99459, -437.55136
T27W91 = 0.38628278 , 609.58286, -504.74955
T27W92 = 0.38642139 , 615.2713, -520.97081
T27W93 = 0.38656000 , 672.28499, -518.13724
T27W94 = 0.38669889 , 613.73665, -523.54589
T27W95 = 0.38682444 , 603.78918, -529.54124
T27W96 = 0.38696306 , 665.89773, -523.51779
T28W1 = 0.38723611 , 594.94477, -539.23175
T28W2 = 0.38737472 , 616.99802, -533.40186
T28W3 = 0.38750056 , 658.11479, -531.37078
T28W4 = 0.38763917 , 635.46342, -532.3828
T28W5 = 0.38777778 , 626.50186, -530.14386
T28W6 = 0.38791639 , 617.72576, -528.85242
T28W7 = 0.38805500 , 603.77777, -541.05079
T28W8 = 0.38818083 , 632.42458, -528.7102
T28W9 = 0.38831944 , 645.96171, -527.95758
T28W10 = 0.38845806 , 602.53756, -520.01702
T28W11 = 0.38859667 , 609.7013, -530.11273
T28W12 = 0.38873556 , 622.93927, -529.59659
T28W13 = 0.38887417 , 614.62482, -522.85957
T28W14 = 0.38901278 , 628.62617, -526.4296
T28W15 = 0.38915139 , 614.93609, -531.50647
T28W16 = 0.38929000 , 619.69095, -539.14185
T28W17 = 0.38942889 , 654.43103, -524.89521
T28W18 = 0.38955444 , 603.30394, -529.33922
T28W19 = 0.38969306 , 598.63261, -529.02442
T28W20 = 0.38983167 , 587.2464, -520.82556
T28W21 = 0.38997056 , 580.35398, -519.94747
T28W22 = 0.39010917 , 594.62192, -523.0444
T28W23 = 0.39023472 , 603.5156, -528.51898
T28W24 = 0.39037333 , 612.01695, -541.08285
T28W25 = 0.39051222 , 671.21182, -528.60696
T28W26 = 0.39065083 , 601.52057, -516.50673
T28W27 = 0.39078944 , 578.64517, -522.36249
T28W28 = 0.39092806 , 574.61481, -517.08752
T28W29 = 0.39106667 , 582.26961, -520.78521
T28W30 = 0.39120556 , 576.78193, -521.0092
T28W31 = 0.39134417 , 584.81409, -520.86059
T28W32 = 0.39148278 , 596.94992, -531.67112
T28W33 = 0.39162139 , 605.32491, -478.56157
T28W34 = 0.39176000 , 577.6077, -520.54809
T28W35 = 0.39189889 , 561.34014, -521.6584
T28W36 = 0.39203750 , 557.38075, -516.45732
T28W37 = 0.39217611 , 564.71978, -515.39895
T28W38 = 0.39231472 , 583.18052, -523.031
T28W39 = 0.39245333 , 564.60483, -521.83483
T28W40 = 0.39259222 , 590.54621, -535.01914
T28W41 = 0.39273083 , 623.75264, -481.456
T28W42 = 0.39286944 , 618.97886, -520.55896
T28W43 = 0.39300806 , 605.45959, -523.42507
T28W44 = 0.39314667 , 575.85933, -520.83318
T28W45 = 0.39327250 , 605.55905, -523.95452
T28W46 = 0.39341111 , 563.89638, -518.66686
T28W47 = 0.39354972 , 608.09896, -525.81851
T28W48 = 0.39368833 , 610.48554, -543.27019
T28W49 = 0.39382722 , 608.52403, -476.34519
T28W50 = 0.39395278 , 594.43933, -501.83417
T28W51 = 0.39409139 , 599.50881, -523.67969
T28W52 = 0.39423000 , 572.66433, -518.05205
T28W53 = 0.39436889 , 605.38615, -524.9146
T28W54 = 0.39450750 , 553.42478, -514.84175
T28W55 = 0.39463306 , 596.26242, -529.04634
T28W56 = 0.39477167 , 592.56807, -541.16077
T28W57 = 0.39491056 , 567.7084, -476.93449
T28W58 = 0.39504917 , 602.99702, -519.42269
T28W59 = 0.39518778 , 591.31795, -521.12711
T28W60 = 0.39531333 , 585.06059, -518.33955
T28W61 = 0.39545222 , 594.51637, -521.07696
T28W62 = 0.39559083 , 603.07668, -524.13012
T28W63 = 0.39572944 , 624.95835, -524.47206
T28W64 = 0.39586806 , 588.5528, -536.8153
T28W65 = 0.39599389 , 574.93722, -450.8443
T28W66 = 0.39613250 , 548.81238, -489.83606
T28W67 = 0.39627111 , 590.05685, -525.08769
T28W68 = 0.39640972 , 598.75353, -520.70258
T28W69 = 0.39654833 , 612.63572, -524.71637
T28W70 = 0.39668722 , 621.54851, -517.84921
T28W71 = 0.39682583 , 623.76587, -525.59011
T28W72 = 0.39696444 , 622.84867, -526.38072
T28W73 = 0.39710306 , 513.48837, -428.602
T28W74 = 0.39724167 , 502.09377, -463.91461
T28W75 = 0.39738056 , 564.65543, -513.7166
T28W76 = 0.39750611 , 585.84576, -514.56207
T28W77 = 0.39764472 , 602.57603, -528.25383
T28W78 = 0.39778333 , 601.26664, -520.90097
T28W79 = 0.39792222 , 611.04754, -525.80145
T28W80 = 0.39806083 , 583.55563, -533.04091
T28W81 = 0.39819944 , 393.60149, -385.91804
T28W82 = 0.39833806 , 445.49857, -421.55475
T28W83 = 0.39847667 , 546.52869, -497.44221
T28W84 = 0.39861556 , 631.94902, -521.71245
T28W85 = 0.39875417 , 663.59373, -524.63625
T28W86 = 0.39889278 , 612.06115, -527.67872
T28W87 = 0.39903139 , 627.9987, -529.38232
T28W88 = 0.39917000 , 591.1694, -535.24572
T28W89 = 0.39930889 , 477.39709, -392.35891
T28W90 = 0.39944750 , 499.73797, -439.0853
T28W91 = 0.39958611 , 618.80875, -505.7612
T28W92 = 0.39971167 , 625.45412, -522.32568
T28W93 = 0.39985056 , 681.42312, -518.95221
T28W94 = 0.39998917 , 622.21961, -524.5099
T28W95 = 0.40012778 , 612.8696, -530.73011
T28W96 = 0.40026639 , 674.2717, -524.0726
T29W1 = 0.40053500 , 604.45825, -540.63427
T29W2 = 0.40067389 , 625.56247, -533.97527
T29W3 = 0.40081250 , 667.02892, -532.02299
T29W4 = 0.40095111 , 644.61043, -533.41701
T29W5 = 0.40108972 , 635.31577, -531.24072
T29W6 = 0.40122833 , 626.44348, -530.09445
T29W7 = 0.40136722 , 613.37038, -542.62308
T29W8 = 0.40150583 , 641.02494, -529.54526
T29W9 = 0.40164444 , 655.16616, -528.64963
T29W10 = 0.40178306 , 612.24976, -521.39165
T29W11 = 0.40192167 , 619.06652, -531.23764
T29W12 = 0.40206056 , 632.40166, -530.83255
T29W13 = 0.40219917 , 623.78077, -524.26352
T29W14 = 0.40233778 , 637.7038, -527.58825
T29W15 = 0.40247639 , 624.21503, -532.59893
T29W16 = 0.40261500 , 628.72147, -540.21065
T29W17 = 0.40275389 , 662.81363, -525.37442
T29W18 = 0.40289250 , 613.12881, -530.84226
T29W19 = 0.40303111 , 608.25866, -530.42627
T29W20 = 0.40316972 , 597.42223, -522.51896
T29W21 = 0.40330833 , 589.87046, -521.61001
T29W22 = 0.40343417 , 603.68524, -524.77009
T29W23 = 0.40357278 , 612.90344, -529.63716
T29W24 = 0.40371139 , 620.92903, -542.16456
T29W25 = 0.40385000 , 679.74745, -529.47227
T29W26 = 0.40398889 , 611.36758, -517.99474
T29W27 = 0.40411444 , 588.38796, -524.37578
T29W28 = 0.40425306 , 583.83839, -518.56771
T29W29 = 0.40439167 , 592.45502, -522.90157
T29W30 = 0.40453056 , 585.8865, -522.58664
T29W31 = 0.40466917 , 594.23708, -522.26443
T29W32 = 0.40479472 , 605.69046, -533.00731
T29W33 = 0.40493333 , 613.28254, -478.93227
T29W34 = 0.40507222 , 587.0583, -522.41886
T29W35 = 0.40521083 , 570.00575, -523.51623
T29W36 = 0.40534944 , 567.02125, -518.58931
T29W37 = 0.40548806 , 573.75882, -517.29669
T29W38 = 0.40562667 , 591.98915, -524.81109
T29W39 = 0.40576556 , 574.01506, -523.88382
T29W40 = 0.40590417 , 598.86654, -536.30988
T29W41 = 0.40604278 , 631.80635, -482.20555
T29W42 = 0.40618139 , 628.32492, -521.93712
T29W43 = 0.40630722 , 614.61096, -524.29184
T29W44 = 0.40644583 , 585.94537, -522.74936
T29W45 = 0.40658444 , 615.61694, -525.59586
T29W46 = 0.40672306 , 572.79543, -520.57552
T29W47 = 0.40686167 , 617.5371, -527.12371
T29W48 = 0.40698750 , 619.97249, -544.65665
T29W49 = 0.40712611 , 615.90782, -476.7394
T29W50 = 0.40726472 , 602.99687, -502.92537
T29W51 = 0.40740333 , 609.8177, -525.4103
T29W52 = 0.40754222 , 582.47642, -519.9828
T29W53 = 0.40766778 , 615.32147, -526.23555
T29W54 = 0.40780639 , 562.1498, -516.62554
T29W55 = 0.40794500 , 605.56298, -530.42432
T29W56 = 0.40808389 , 601.53462, -542.45768
T29W57 = 0.40822250 , 575.53052, -477.87305
T29W58 = 0.40836111 , 612.31924, -520.89789
T29W59 = 0.40849972 , 601.31935, -522.8237
T29W60 = 0.40863833 , 594.56416, -519.68918
T29W61 = 0.40877722 , 604.53042, -522.51104
T29W62 = 0.40891583 , 613.0913, -525.77488
T29W63 = 0.40905444 , 635.07038, -525.40918
T29W64 = 0.40919306 , 597.8315, -538.55029
T29W65 = 0.40933167 , 583.00363, -451.47269
T29W66 = 0.40947056 , 557.64285, -491.55466
T29W67 = 0.40960917 , 600.1442, -526.78891
T29W68 = 0.40974778 , 608.53645, -522.19998
T29W69 = 0.40987333 , 621.91829, -525.81766
T29W70 = 0.41001222 , 631.41926, -519.27652
T29W71 = 0.41015083 , 634.02737, -526.78708
T29W72 = 0.41028944 , 632.61685, -527.52164
T29W73 = 0.41042806 , 521.01688, -429.17242
T29W74 = 0.41056667 , 510.76355, -465.61232
T29W75 = 0.41070556 , 574.96309, -515.44265
T29W76 = 0.41084417 , 595.0306, -515.71578
T29W77 = 0.41098278 , 612.73929, -529.94383
T29W78 = 0.41112139 , 610.58147, -522.40259
T29W79 = 0.41126000 , 620.67607, -527.22438
T29W80 = 0.41139889 , 592.54683, -534.46375
T29W81 = 0.41153750 , 399.17512, -387.70677
T29W82 = 0.41167611 , 452.4859, -423.42651
T29W83 = 0.41181472 , 556.54511, -499.45669
T29W84 = 0.41195361 , 641.06823, -522.9502
T29W85 = 0.41207917 , 672.94792, -525.08152
T29W86 = 0.41221778 , 621.3503, -528.9185
T29W87 = 0.41235639 , 637.25386, -530.59744
T29W88 = 0.41249528 , 599.34856, -536.28934
T29W89 = 0.41263389 , 483.78896, -393.12985
T29W90 = 0.41275944 , 507.84707, -440.16223
T29W91 = 0.41289389 , 628.00195, -506.8359
T29W92 = 0.41303250 , 635.08657, -523.52069
T29W93 = 0.41317111 , 690.25678, -519.87916
T29W94 = 0.41330972 , 631.38048, -525.70623
T29W95 = 0.41344861 , 621.68289, -532.01519
T29W96 = 0.41358722 , 683.02936, -524.59745
T30W1 = 0.41386028 , 613.70809, -541.89154
T30W2 = 0.41399889 , 634.92477, -534.99433
T30W3 = 0.41412444 , 675.99503, -532.9484
T30W4 = 0.41426306 , 653.12688, -534.2714
T30W5 = 0.41440194 , 643.29205, -531.87198
T30W6 = 0.41454056 , 635.18278, -531.58181
T30W7 = 0.41467917 , 622.40855, -544.03131
T30W8 = 0.41481778 , 649.1062, -530.18799
T30W9 = 0.41495639 , 663.7908, -529.09865
T30W10 = 0.41509528 , 621.21303, -522.5493
T30W11 = 0.41523389 , 628.42484, -532.44938
T30W12 = 0.41537250 , 642.34638, -532.11013
T30W13 = 0.41551111 , 632.09075, -525.51354
T30W14 = 0.41563694 , 647.153, -528.93141
T30W15 = 0.41577556 , 632.89977, -533.4011
T30W16 = 0.41591417 , 637.67943, -541.32535
T30W17 = 0.41605278 , 671.31164, -526.29752
T30W18 = 0.41619139 , 622.52131, -532.39406
T30W19 = 0.41631722 , 617.85323, -531.88398
T30W20 = 0.41645583 , 606.99681, -523.75529
T30W21 = 0.41659444 , 599.26981, -523.13902
T30W22 = 0.41673306 , 612.35951, -526.03824
T30W23 = 0.41687194 , 622.0337, -531.07524
T30W24 = 0.41699750 , 630.72295, -543.42513
T30W25 = 0.41713611 , 688.28086, -530.12302
T30W26 = 0.41727472 , 620.81547, -519.44527
T30W27 = 0.41741361 , 597.56098, -526.07431
T30W28 = 0.41755222 , 592.91928, -520.1163
T30W29 = 0.41767778 , 601.41868, -524.46053
T30W30 = 0.41781639 , 594.04757, -523.75424
T30W31 = 0.41795528 , 603.71444, -523.68643
T30W32 = 0.41809389 , 614.47503, -534.26403
T30W33 = 0.41823250 , 621.27203, -479.54097
T30W34 = 0.41837111 , 595.76601, -523.82964
T30W35 = 0.41850972 , 578.21497, -525.17017
T30W36 = 0.41864861 , 576.10566, -520.6174
T30W37 = 0.41878722 , 582.58916, -518.87865
T30W38 = 0.41892583 , 600.90078, -526.5624
T30W39 = 0.41906444 , 583.61678, -525.63225
T30W40 = 0.41920306 , 607.17151, -537.81878
T30W41 = 0.41934194 , 639.29132, -482.53737
T30W42 = 0.41948056 , 636.66075, -522.69426
T30W43 = 0.41961917 , 624.1956, -525.61698
T30W44 = 0.41975778 , 595.07266, -524.32597
T30W45 = 0.41989639 , 625.13432, -527.30339
T30W46 = 0.42003528 , 581.38097, -522.40642
T30W47 = 0.42017389 , 626.48937, -528.67122
T30W48 = 0.42031250 , 628.87281, -546.09103
T30W49 = 0.42045111 , 623.44905, -477.27429
T30W50 = 0.42058972 , 611.19271, -503.821
T30W51 = 0.42071556 , 619.17902, -526.73447
T30W52 = 0.42085417 , 591.72191, -521.5933
T30W53 = 0.42099278 , 624.80286, -527.69609
T30W54 = 0.42113139 , 571.26141, -518.63516
T30W55 = 0.42127028 , 614.71129, -531.64965
T30W56 = 0.42139583 , 610.74603, -543.84601
T30W57 = 0.42153444 , 583.62584, -478.83916
T30W58 = 0.42167306 , 621.54505, -522.2731
T30W59 = 0.42181194 , 610.61036, -524.31317
T30W60 = 0.42195056 , 603.89847, -521.19175
T30W61 = 0.42207611 , 613.9479, -523.94834
T30W62 = 0.42221472 , 622.43661, -526.92705
T30W63 = 0.42235361 , 645.03389, -526.29827
T30W64 = 0.42249222 , 606.44587, -539.67468
T30W65 = 0.42263083 , 590.52012, -451.96958
T30W66 = 0.42275639 , 566.02444, -492.652
T30W67 = 0.42289528 , 609.51911, -528.27517
T30W68 = 0.42303389 , 617.33386, -523.16174
T30W69 = 0.42317250 , 631.51871, -527.27891
T30W70 = 0.42331111 , 640.0305, -520.20844
T30W71 = 0.42343694 , 643.56886, -528.02834
T30W72 = 0.42357556 , 641.7362, -528.43897
T30W73 = 0.42371417 , 528.70607, -430.22967
T30W74 = 0.42385278 , 518.58737, -467.19997
T30W75 = 0.42399139 , 585.28243, -517.22464
T30W76 = 0.42413028 , 603.96595, -517.17991
T30W77 = 0.42426889 , 622.52947, -531.4986
T30W78 = 0.42440750 , 619.678, -523.4782
T30W79 = 0.42454611 , 629.25084, -528.07499
T30W80 = 0.42468472 , 601.52594, -535.74743
T30W81 = 0.42482361 , 404.21082, -389.23584
T30W82 = 0.42496222 , 459.07643, -425.1026
T30W83 = 0.42510083 , 565.72327, -500.78187
T30W84 = 0.42523944 , 649.47031, -523.94058
T30W85 = 0.42537806 , 681.3187, -525.55597
T30W86 = 0.42551694 , 630.42775, -530.07639
T30W87 = 0.42564250 , 646.49735, -531.79237
T30W88 = 0.42578111 , 607.68004, -537.47476
T30W89 = 0.42591972 , 490.27225, -394.06546
T30W90 = 0.42605861 , 515.81861, -441.18715
T30W91 = 0.42619722 , 636.13925, -507.59922
T30W92 = 0.42633583 , 643.91992, -524.37895
T30W93 = 0.42647444 , 698.44292, -520.67738
T30W94 = 0.42661306 , 639.99033, -526.32656
T30W95 = 0.42675194 , 629.66772, -532.82326
T30W96 = 0.42689056 , 691.21657, -525.26908
T31W1 = 0.42716361 , 621.99999, -543.09983
T31W2 = 0.42730222 , 643.31576, -535.75974
T31W3 = 0.42744083 , 684.25126, -533.55698
T31W4 = 0.42757944 , 661.38009, -534.80914
T31W5 = 0.42771806 , 651.83506, -532.87271
T31W6 = 0.42784389 , 643.42821, -532.55209
T31W7 = 0.42798250 , 631.31955, -545.32319
T31W8 = 0.42812111 , 656.69798, -530.79493
T31W9 = 0.42825972 , 671.75258, -529.60309
T31W10 = 0.42839861 , 630.07398, -523.61337
T31W11 = 0.42853722 , 637.62903, -533.62943
T31W12 = 0.42867583 , 651.46535, -533.1398
T31W13 = 0.42881444 , 640.17328, -526.58945
T31W14 = 0.42895306 , 656.23234, -529.96414
T31W15 = 0.42909194 , 641.01875, -534.18762
T31W16 = 0.42923056 , 646.67663, -542.23997
T31W17 = 0.42935611 , 679.17784, -526.74643
T31W18 = 0.42949472 , 631.38477, -533.70935
T31W19 = 0.42963361 , 626.72007, -533.15074
T31W20 = 0.42977222 , 616.45455, -525.08445
T31W21 = 0.42991083 , 608.08886, -524.36452
T31W22 = 0.43004944 , 621.14653, -527.73609
T31W23 = 0.43018806 , 630.2491, -531.95749
T31W24 = 0.43032694 , 639.46397, -544.45582
T31W25 = 0.43046556 , 696.2914, -530.85385
T31W26 = 0.43060417 , 629.50509, -520.69305
T31W27 = 0.43074278 , 606.87039, -527.76255
T31W28 = 0.43088139 , 600.90742, -521.14081
T31W29 = 0.43102028 , 609.77095, -525.81526
T31W30 = 0.43115889 , 601.22766, -524.73749
T31W31 = 0.43129750 , 612.76219, -525.15856
T31W32 = 0.43143611 , 622.75512, -535.42357
T31W33 = 0.43157472 , 629.11081, -479.93943
T31W34 = 0.43171361 , 604.59649, -525.00676
T31W35 = 0.43185222 , 586.74532, -526.78332
T31W36 = 0.43199083 , 585.55247, -522.72928
T31W37 = 0.43212944 , 591.59074, -520.81741
T31W38 = 0.43226806 , 609.6586, -528.1725
T31W39 = 0.43240694 , 592.36912, -527.03455
T31W40 = 0.43254556 , 609.56392, -520.64788
T31W41 = 0.43267972 , 646.69117, -483.14534
T31W42 = 0.43281861 , 644.92585, -523.62742
T31W43 = 0.43295722 , 633.22412, -526.79254
T31W44 = 0.43308278 , 603.25435, -525.61683
T31W45 = 0.43322139 , 634.6371, -528.75599
T31W46 = 0.43336028 , 589.64153, -523.94394
T31W47 = 0.43349889 , 634.92824, -529.78768
T31W48 = 0.43363750 , 636.97251, -546.95357
T31W49 = 0.43377611 , 630.55153, -477.60018
T31W50 = 0.43391472 , 618.70817, -504.49117
T31W51 = 0.43405361 , 628.53194, -528.03277
T31W52 = 0.43419222 , 600.73738, -523.2021
T31W53 = 0.43433083 , 633.36822, -528.5983
T31W54 = 0.43446944 , 579.49425, -520.16259
T31W55 = 0.43460806 , 623.40964, -532.47599
T31W56 = 0.43474694 , 619.57341, -545.22643
T31W57 = 0.43488556 , 591.59656, -479.91038
T31W58 = 0.43502417 , 629.89356, -523.35188
T31W59 = 0.43516278 , 619.98295, -525.96518
T31W60 = 0.43530139 , 612.364, -522.26396
T31W61 = 0.43544028 , 623.03723, -525.08763
T31W62 = 0.43557889 , 631.7874, -528.51475
T31W63 = 0.43571750 , 654.63954, -527.09357
T31W64 = 0.43585611 , 615.47488, -540.93319
T31W65 = 0.43599472 , 597.72595, -452.33955
T31W66 = 0.43613361 , 574.66122, -494.06746
T31W67 = 0.43627222 , 618.1704, -529.56983
T31W68 = 0.43641083 , 626.0032, -524.12115
T31W69 = 0.43654944 , 640.03501, -528.38909
T31W70 = 0.43668806 , 648.64879, -521.03859
T31W71 = 0.43682694 , 653.06551, -529.10343
T31W72 = 0.43696556 , 650.23706, -529.41099
T31W73 = 0.43710417 , 535.56901, -431.07589
T31W74 = 0.43724278 , 526.75586, -468.88724
T31W75 = 0.43738139 , 595.43722, -518.80461
T31W76 = 0.43752028 , 612.45311, -518.25384
T31W77 = 0.43765889 , 632.22511, -532.83241
T31W78 = 0.43779750 , 628.44601, -524.4896
T31W79 = 0.43793611 , 638.27539, -529.18823
T31W80 = 0.43807472 , 610.37788, -536.79275
T31W81 = 0.43821361 , 409.2552, -390.79939
T31W82 = 0.43833917 , 465.92152, -426.92675
T31W83 = 0.43847361 , 574.31062, -502.08948
T31W84 = 0.43861222 , 657.64408, -524.76174
T31W85 = 0.43875083 , 689.6591, -525.91069
T31W86 = 0.43888944 , 639.34678, -531.20753
T31W87 = 0.43901528 , 655.54577, -532.70727
T31W88 = 0.43915389 , 616.47956, -538.62029
T31W89 = 0.43929250 , 496.59492, -394.88137
T31W90 = 0.43943111 , 523.36615, -442.06778
T31W91 = 0.43956972 , 644.44428, -508.61726
T31W92 = 0.43969556 , 652.45206, -525.33198
T31W93 = 0.43983417 , 706.65294, -521.29281
T31W94 = 0.43997278 , 647.82324, -526.76876
T31W95 = 0.44011139 , 637.74365, -533.6118
T31W96 = 0.44025028 , 698.38395, -525.65757
T32W1 = 0.44049722 , 630.29845, -544.21053
T32W2 = 0.44063583 , 651.89088, -536.68777
T32W3 = 0.44077444 , 691.74348, -534.17692
T32W4 = 0.44091306 , 669.22887, -535.38538
T32W5 = 0.44105194 , 659.56451, -533.68358
T32W6 = 0.44119056 , 651.324, -533.25195
T32W7 = 0.44132917 , 639.16819, -546.28574
T32W8 = 0.44146778 , 664.10713, -531.17318
T32W9 = 0.44160639 , 679.97689, -529.99437
T32W10 = 0.44174528 , 638.72745, -524.83939
T32W11 = 0.44188389 , 646.8425, -534.57992
T32W12 = 0.44202250 , 660.04349, -534.07121
T32W13 = 0.44216111 , 648.64318, -527.77424
T32W14 = 0.44229972 , 664.86229, -531.09256
T32W15 = 0.44243861 , 648.91041, -534.91809
T32W16 = 0.44256417 , 654.95655, -543.0209
T32W17 = 0.44270278 , 686.61799, -527.46851
T32W18 = 0.44284139 , 640.49822, -535.2331
T32W19 = 0.44298028 , 635.514, -534.35376
T32W20 = 0.44311889 , 625.15334, -526.088
T32W21 = 0.44324444 , 615.97923, -525.34778
T32W22 = 0.44338306 , 629.24888, -528.97251
T32W23 = 0.44352194 , 638.82094, -532.92286
T32W24 = 0.44366056 , 648.35981, -545.38857
T32W25 = 0.44379917 , 704.18093, -531.52508
T32W26 = 0.44392500 , 637.44686, -521.55405
T32W27 = 0.44406361 , 615.60085, -529.38366
T32W28 = 0.44420222 , 608.85323, -522.36114
T32W29 = 0.44434083 , 618.24466, -526.94477
T32W30 = 0.44447944 , 608.80887, -525.87555
T32W31 = 0.44461833 , 621.8258, -526.52168
T32W32 = 0.44475694 , 631.19, -536.61222
T32W33 = 0.44489556 , 636.24713, -480.34384
T32W34 = 0.44503417 , 613.08094, -526.43494
T32W35 = 0.44517278 , 594.89783, -528.39241
T32W36 = 0.44531167 , 595.19076, -524.54079
T32W37 = 0.44545028 , 600.23741, -522.43504
T32W38 = 0.44558889 , 617.86149, -529.75411
T32W39 = 0.44572750 , 601.08179, -528.50435
T32W40 = 0.44586611 , 620.71684, -529.83837
T32W41 = 0.44600500 , 653.78946, -483.55918
T32W42 = 0.44614361 , 652.87595, -524.43473
T32W43 = 0.44628222 , 641.50852, -527.68797
T32W44 = 0.44642083 , 611.19073, -526.92817
T32W45 = 0.44655944 , 643.31305, -529.85072
T32W46 = 0.44669833 , 598.00152, -525.57349
T32W47 = 0.44683694 , 643.87477, -531.10619
T32W48 = 0.44697556 , 645.57503, -548.14546
T32W49 = 0.44711417 , 637.90336, -478.14216
T32W50 = 0.44725278 , 626.06366, -505.27131
T32W51 = 0.44739167 , 637.2932, -529.04988
T32W52 = 0.44753028 , 609.16713, -524.40521
T32W53 = 0.44766889 , 641.66176, -529.61932
T32W54 = 0.44780750 , 587.12205, -521.48476
T32W55 = 0.44794611 , 631.64012, -533.58506
T32W56 = 0.44808500 , 628.55846, -546.51121
T32W57 = 0.44822361 , 598.96636, -480.60807
T32W58 = 0.44836222 , 638.35684, -524.1989
T32W59 = 0.44850083 , 628.58827, -527.07022
T32W60 = 0.44863944 , 620.21626, -523.37667
T32W61 = 0.44877833 , 631.4886, -526.35645
T32W62 = 0.44891694 , 640.44378, -529.40371
T32W63 = 0.44905556 , 663.09269, -527.74757
T32W64 = 0.44919417 , 624.11468, -542.07318
T32W65 = 0.44933278 , 604.82692, -452.65356
T32W66 = 0.44947167 , 582.80975, -495.2644
T32W67 = 0.44961028 , 627.0944, -530.8708
T32W68 = 0.44974889 , 633.70829, -525.06515
T32W69 = 0.44988750 , 648.34527, -529.11369
T32W70 = 0.45002611 , 656.43178, -521.77185
T32W71 = 0.45016500 , 662.01881, -529.95749
T32W72 = 0.45030361 , 658.36215, -530.20508
T32W73 = 0.45044222 , 541.83772, -431.36931
T32W74 = 0.45058083 , 533.96663, -470.31261
T32W75 = 0.45070667 , 603.87871, -519.63169
T32W76 = 0.45084528 , 621.29667, -519.40563
T32W77 = 0.45098389 , 641.82103, -533.94574
T32W78 = 0.45112250 , 636.6736, -525.27726
T32W79 = 0.45126111 , 646.49534, -529.97685
T32W80 = 0.45140000 , 618.35084, -537.40709
T32W81 = 0.45153861 , 414.01162, -392.11814
T32W82 = 0.45167722 , 472.43508, -428.54209
T32W83 = 0.45181583 , 583.56544, -503.64057
T32W84 = 0.45195444 , 665.75634, -525.44044
T32W85 = 0.45209333 , 697.26647, -526.305
T32W86 = 0.45223194 , 647.71588, -531.88561
T32W87 = 0.45237056 , 664.46062, -533.62751
T32W88 = 0.45250917 , 624.57452, -539.72441
T32W89 = 0.45264778 , 502.07276, -395.47142
T32W90 = 0.45278667 , 530.66292, -442.92016
T32W91 = 0.45291222 , 652.23498, -509.57674
T32W92 = 0.45305083 , 660.67287, -526.27357
T32W93 = 0.45318944 , 714.29618, -521.86648
T32W94 = 0.45332833 , 655.85988, -527.84992
T32W95 = 0.45346694 , 645.36711, -534.61289
T32W96 = 0.45360556 , 706.60043, -526.2994
T33W1 = 0.45383083 , 638.1093, -545.0337
T33W2 = 0.45396944 , 659.49811, -537.06737
T33W3 = 0.45410833 , 698.87165, -534.6756
T33W4 = 0.45424694 , 676.77852, -535.75345
T33W5 = 0.45438556 , 666.41593, -534.39488
T33W6 = 0.45452417 , 658.95909, -533.87916
T33W7 = 0.45466278 , 646.28756, -546.88943
T33W8 = 0.45480167 , 671.08039, -531.69934
T33W9 = 0.45492722 , 687.68253, -530.58068
T33W10 = 0.45506583 , 647.12338, -525.86191
T33W11 = 0.45520444 , 655.31893, -535.60677
T33W12 = 0.45534333 , 668.81279, -535.16734
T33W13 = 0.45548194 , 656.68282, -528.85242
T33W14 = 0.45560750 , 673.05371, -532.00209
T33W15 = 0.45574611 , 656.71524, -535.60194
T33W16 = 0.45588500 , 662.41583, -543.61056
T33W17 = 0.45602361 , 693.66633, -528.04844
T33W18 = 0.45616222 , 649.15707, -536.49313
T33W19 = 0.45630083 , 643.59621, -535.42281
T33W20 = 0.45643944 , 633.46457, -527.10488
T33W21 = 0.45657833 , 623.76972, -526.59955
T33W22 = 0.45671694 , 637.61322, -530.10566
T33W23 = 0.45685556 , 646.73327, -533.80601
T33W24 = 0.45699417 , 657.09186, -546.30292
T33W25 = 0.45713278 , 711.53481, -532.18003
T33W26 = 0.45727167 , 645.74761, -522.61368
T33W27 = 0.45741028 , 623.65629, -530.76915
T33W28 = 0.45754889 , 616.83373, -523.51531
T33W29 = 0.45768750 , 626.56147, -528.17057
T33W30 = 0.45781333 , 616.71634, -527.31685
T33W31 = 0.45795194 , 630.33287, -527.85909
T33W32 = 0.45809056 , 638.87685, -537.52454
T33W33 = 0.45822917 , 643.31532, -480.62281
T33W34 = 0.45836778 , 620.91357, -527.53812
T33W35 = 0.45849361 , 602.43774, -529.92056
T33W36 = 0.45863222 , 603.96991, -526.01789
T33W37 = 0.45877083 , 608.59319, -524.13304
T33W38 = 0.45890944 , 625.63914, -531.1026
T33W39 = 0.45904833 , 609.49169, -529.59427
T33W40 = 0.45917389 , 629.66539, -533.95397
T33W41 = 0.45931250 , 660.2528, -483.96825
T33W42 = 0.45945111 , 660.87177, -525.52758
T33W43 = 0.45959000 , 649.42327, -528.52213
T33W44 = 0.45972861 , 619.5095, -528.35915
T33W45 = 0.45986722 , 651.89915, -531.33238
T33W46 = 0.46000583 , 606.02611, -526.8053
T33W47 = 0.46014444 , 651.26059, -532.17546
T33W48 = 0.46028333 , 654.24504, -549.28779
T33W49 = 0.46042194 , 644.55759, -478.50762
T33W50 = 0.46056056 , 633.29727, -505.87413
T33W51 = 0.46069917 , 645.76815, -529.83311
T33W52 = 0.46083778 , 617.38944, -525.88091
T33W53 = 0.46097667 , 649.96265, -530.66072
T33W54 = 0.46111528 , 594.95045, -522.67067
T33W55 = 0.46125389 , 639.34718, -534.27106
T33W56 = 0.46139250 , 637.00735, -547.56329
T33W57 = 0.46153111 , 605.95277, -481.33098
T33W58 = 0.46167000 , 646.74729, -525.10654
T33W59 = 0.46180861 , 636.9483, -528.20034
T33W60 = 0.46194722 , 628.3068, -524.59671
T33W61 = 0.46208583 , 639.48147, -527.36917
T33W62 = 0.46221167 , 648.61316, -530.12504
T33W63 = 0.46235028 , 671.28731, -528.32478
T33W64 = 0.46248889 , 631.92729, -542.8506
T33W65 = 0.46262750 , 611.2489, -453.08123
T33W66 = 0.46276611 , 590.63478, -496.40108
T33W67 = 0.46289194 , 635.7948, -531.86768
T33W68 = 0.46303056 , 641.53413, -526.02145
T33W69 = 0.46316917 , 657.19378, -530.05874
T33W70 = 0.46330778 , 664.24524, -522.44358
T33W71 = 0.46344667 , 670.48662, -530.77175
T33W72 = 0.46357222 , 666.45434, -530.76567
T33W73 = 0.46371083 , 548.23116, -431.9706
T33W74 = 0.46384944 , 541.51926, -471.84751
T33W75 = 0.46398833 , 612.88781, -520.93924
T33W76 = 0.46412694 , 629.00728, -520.39217
T33W77 = 0.46425250 , 650.35208, -534.62122
T33W78 = 0.46439111 , 644.59148, -526.04969
T33W79 = 0.46453000 , 654.23211, -530.8437
T33W80 = 0.46466861 , 626.79942, -538.67302
T33W81 = 0.46480722 , 418.63677, -393.34732
T33W82 = 0.46493278 , 478.49968, -429.99153
T33W83 = 0.46506722 , 591.81741, -504.63056
T33W84 = 0.46520583 , 673.29776, -526.26271
T33W85 = 0.46534444 , 705.54194, -527.0059
T33W86 = 0.46548333 , 655.72065, -532.73539
T33W87 = 0.46560889 , 672.35793, -534.43319
T33W88 = 0.46574750 , 632.35817, -540.69357
T33W89 = 0.46588611 , 507.86055, -396.0774
T33W90 = 0.46602500 , 537.66405, -443.62464
T33W91 = 0.46616361 , 660.29381, -510.54936
T33W92 = 0.46630222 , 668.9565, -527.17112
T33W93 = 0.46644083 , 721.87966, -522.899
T33W94 = 0.46657944 , 663.31397, -528.1507
T33W95 = 0.46671833 , 652.31645, -535.32106
T33W96 = 0.46685694 , 714.01649, -526.95683
T34W1 = 0.46713417 , 645.89391, -545.74417
T34W2 = 0.46727278 , 667.28839, -537.74075
T34W3 = 0.46741167 , 706.17726, -535.24139
T34W4 = 0.46755028 , 684.27575, -536.34731
T34W5 = 0.46768889 , 673.70434, -535.15827
T34W6 = 0.46782750 , 666.63904, -534.91806
T34W7 = 0.46796611 , 654.4002, -547.78422
T34W8 = 0.46810500 , 677.98523, -532.10393
T34W9 = 0.46824361 , 694.56732, -530.69035
T34W10 = 0.46838222 , 654.59444, -526.71834
T34W11 = 0.46852083 , 663.53417, -536.43637
T34W12 = 0.46865944 , 676.46361, -535.96525
T34W13 = 0.46879833 , 663.90073, -529.64128
T34W14 = 0.46893694 , 680.6487, -532.5838
T34W15 = 0.46907556 , 663.75882, -536.15837
T34W16 = 0.46921417 , 669.81333, -544.0705
T34W17 = 0.46934000 , 700.29058, -528.58805
T34W18 = 0.46947861 , 656.79698, -537.38898
T34W19 = 0.46961722 , 651.2705, -536.29139
T34W20 = 0.46975583 , 641.40183, -527.93817
T34W21 = 0.46989444 , 631.73618, -527.79747
T34W22 = 0.47002028 , 645.32824, -531.39735
T34W23 = 0.47015889 , 654.24139, -534.61164
T34W24 = 0.47029750 , 664.83128, -546.99286
T34W25 = 0.47043611 , 718.78803, -532.69161
T34W26 = 0.47057500 , 653.17902, -523.44133
T34W27 = 0.47071361 , 631.31056, -531.94843
T34W28 = 0.47085222 , 624.44442, -524.48669
T34W29 = 0.47099083 , 634.45654, -529.39403
T34W30 = 0.47112944 , 623.98576, -528.12653
T34W31 = 0.47126833 , 638.93369, -529.05698
T34W32 = 0.47140694 , 646.53484, -538.32643
T34W33 = 0.47153250 , 650.30269, -480.66382
T34W34 = 0.47167111 , 628.57567, -528.51885
T34W35 = 0.47181000 , 609.9836, -531.48105
T34W36 = 0.47194861 , 611.70744, -527.15039
T34W37 = 0.47208722 , 616.38137, -525.46783
T34W38 = 0.47222583 , 632.92638, -532.17765
T34W39 = 0.47236444 , 617.687, -530.84044
T34W40 = 0.47250333 , 637.50179, -536.70961
T34W41 = 0.47264194 , 666.87141, -484.53894
T34W42 = 0.47278056 , 668.1537, -526.19814
T34W43 = 0.47290611 , 657.14695, -529.56674
T34W44 = 0.47304500 , 627.57827, -529.7028
T34W45 = 0.47318361 , 659.87471, -532.56372
T34W46 = 0.47332222 , 613.86259, -528.1123
T34W47 = 0.47346083 , 659.02972, -533.365
T34W48 = 0.47359944 , 662.95445, -550.47373
T34W49 = 0.47373833 , 650.83381, -478.84661
T34W50 = 0.47387694 , 640.31265, -506.66318
T34W51 = 0.47401556 , 654.35124, -530.94037
T34W52 = 0.47415417 , 625.43957, -527.00062
T34W53 = 0.47429278 , 657.59217, -531.40396
T34W54 = 0.47443167 , 602.87638, -524.06685
T34W55 = 0.47457028 , 647.49876, -535.23653
T34W56 = 0.47470889 , 645.14379, -548.5937
T34W57 = 0.47484750 , 613.45717, -482.17921
T34W58 = 0.47498611 , 655.14569, -526.03252
T34W59 = 0.47512500 , 645.11342, -529.29583
T34W60 = 0.47526361 , 636.48301, -525.56829
T34W61 = 0.47540222 , 647.24216, -528.21328
T34W62 = 0.47554083 , 657.1091, -530.89977
T34W63 = 0.47567972 , 679.30012, -528.66667
T34W64 = 0.47581833 , 639.38954, -543.35368
T34W65 = 0.47595694 , 617.16881, -453.07837
T34W66 = 0.47609556 , 597.8975, -497.29283
T34W67 = 0.47623417 , 643.81348, -532.87103
T34W68 = 0.47637306 , 649.62459, -526.99169
T34W69 = 0.47651167 , 664.88351, -530.88141
T34W70 = 0.47665028 , 671.6299, -523.26121
T34W71 = 0.47678889 , 678.49132, -531.58316
T34W72 = 0.47692750 , 673.84246, -531.25103
T34W73 = 0.47706639 , 554.30133, -432.53128
T34W74 = 0.47720500 , 548.43136, -472.93653
T34W75 = 0.47734361 , 621.36042, -521.89591
T34W76 = 0.47748222 , 637.82261, -521.63854
T34W77 = 0.47762083 , 658.3034, -535.17755
T34W78 = 0.47775972 , 652.55349, -527.10555
T34W79 = 0.47789833 , 662.03072, -531.78977
T34W80 = 0.47803694 , 635.66352, -539.95749
T34W81 = 0.47817556 , 423.6632, -394.73857
T34W82 = 0.47831417 , 484.27665, -431.29859
T34W83 = 0.47845306 , 600.08126, -505.62997
T34W84 = 0.47859167 , 680.74832, -527.05181
T34W85 = 0.47873028 , 713.36441, -527.51488
T34W86 = 0.47886889 , 663.07477, -533.20009
T34W87 = 0.47900750 , 680.45715, -535.08156
T34W88 = 0.47914639 , 639.70564, -541.43381
T34W89 = 0.47928500 , 513.04196, -396.58436
T34W90 = 0.47942361 , 544.71958, -444.47795
T34W91 = 0.47956222 , 668.38222, -511.45639
T34W92 = 0.47970083 , 676.76275, -527.71664
T34W93 = 0.47983972 , 728.66153, -523.63498
T34W94 = 0.47997833 , 670.33507, -528.5992
T34W95 = 0.48011694 , 660.43385, -536.22089
T34W96 = 0.48025556 , 720.55514, -527.48258
T35W1 = 0.48046361 , 653.29618, -546.27833
T35W2 = 0.48060222 , 674.99594, -538.49431
T35W3 = 0.48074083 , 713.05267, -535.64828
T35W4 = 0.48087972 , 691.62043, -536.8624
T35W5 = 0.48101833 , 681.19484, -535.8927
T35W6 = 0.48115694 , 673.11345, -535.83957
T35W7 = 0.48129556 , 662.31393, -548.8879
T35W8 = 0.48143417 , 684.65622, -532.72069
T35W9 = 0.48157306 , 701.372, -531.13614
T35W10 = 0.48171167 , 661.85752, -527.44404
T35W11 = 0.48185028 , 671.87711, -537.38896
T35W12 = 0.48198889 , 684.49814, -536.75316
T35W13 = 0.48212750 , 671.32447, -530.52078
T35W14 = 0.48226639 , 687.99589, -532.8946
T35W15 = 0.48239194 , 671.79646, -536.74783
T35W16 = 0.48253056 , 676.82909, -544.72944
T35W17 = 0.48266917 , 707.90158, -529.34652
T35W18 = 0.48280806 , 664.20364, -538.24421
T35W19 = 0.48294667 , 658.51091, -537.18156
T35W20 = 0.48308528 , 649.87477, -529.0028
T35W21 = 0.48322389 , 639.2955, -528.67981
T35W22 = 0.48336250 , 652.98498, -532.55909
T35W23 = 0.48350139 , 661.74721, -535.33534
T35W24 = 0.48364000 , 673.09866, -547.55911
T35W25 = 0.48377861 , 725.60748, -533.05166
T35W26 = 0.48390417 , 660.81405, -524.24011
T35W27 = 0.48404306 , 639.23717, -533.38371
T35W28 = 0.48418167 , 631.59151, -525.21029
T35W29 = 0.48432028 , 641.77323, -530.38972
T35W30 = 0.48445889 , 630.5382, -528.93049
T35W31 = 0.48458472 , 646.81912, -530.12907
T35W32 = 0.48472333 , 653.8776, -539.24352
T35W33 = 0.48486194 , 656.69865, -480.83415
T35W34 = 0.48500056 , 636.45313, -529.81774
T35W35 = 0.48513917 , 617.6968, -532.65102
T35W36 = 0.48526500 , 619.19102, -528.19951
T35W37 = 0.48540361 , 624.26126, -526.79068
T35W38 = 0.48554222 , 640.30037, -533.24806
T35W39 = 0.48568083 , 625.74391, -531.86849
T35W40 = 0.48581972 , 646.18318, -539.41015
T35W41 = 0.48595833 , 673.68483, -485.08407
T35W42 = 0.48609694 , 675.64219, -526.9565
T35W43 = 0.48623556 , 664.33588, -530.33015
T35W44 = 0.48637417 , 635.01431, -530.76263
T35W45 = 0.48651306 , 667.96962, -533.68974
T35W46 = 0.48665167 , 622.07817, -529.42585
T35W47 = 0.48679028 , 666.34802, -534.11113
T35W48 = 0.48692889 , 670.37089, -551.19831
T35W49 = 0.48706750 , 657.46887, -479.39143
T35W50 = 0.48720639 , 647.18588, -507.48951
T35W51 = 0.48734500 , 662.44297, -531.89273
T35W52 = 0.48748361 , 633.32011, -527.99574
T35W53 = 0.48762222 , 665.54686, -532.21064
T35W54 = 0.48776083 , 610.57745, -525.17431
T35W55 = 0.48789972 , 655.50534, -535.98823
T35W56 = 0.48803833 , 653.69643, -549.76154
T35W57 = 0.48817694 , 620.30421, -482.84978
T35W58 = 0.48831556 , 662.75029, -526.56858
T35W59 = 0.48845417 , 653.24877, -530.15915
T35W60 = 0.48859306 , 644.15053, -526.58954
T35W61 = 0.48873167 , 654.72303, -529.19834
T35W62 = 0.48887028 , 664.87535, -531.44527
T35W63 = 0.48900889 , 687.97566, -529.31416
T35W64 = 0.48914750 , 647.03057, -544.15453
T35W65 = 0.48928639 , 623.47709, -453.10396
T35W66 = 0.48942500 , 605.55086, -498.10528
T35W67 = 0.48956361 , 651.80188, -533.64326
T35W68 = 0.48970222 , 656.7654, -528.01238
T35W69 = 0.48984083 , 671.97922, -531.49576
T35W70 = 0.48997972 , 678.97343, -523.85998
T35W71 = 0.49011833 , 686.37881, -532.33226
T35W72 = 0.49025694 , 681.72871, -531.70444
T35W73 = 0.49039556 , 559.66829, -432.86246
T35W74 = 0.49053417 , 555.41125, -474.10354
T35W75 = 0.49067306 , 629.46661, -522.66287
T35W76 = 0.49081167 , 645.63335, -522.63311
T35W77 = 0.49095028 , 665.90642, -535.70724
T35W78 = 0.49108889 , 659.87489, -528.01419
T35W79 = 0.49122750 , 669.77466, -532.72296
T35W80 = 0.49136639 , 644.09794, -540.88206
T35W81 = 0.49150500 , 428.38177, -395.79288
T35W82 = 0.49164361 , 490.1011, -432.44902
T35W83 = 0.49178222 , 607.44203, -506.30991
T35W84 = 0.49192083 , 687.98612, -527.71812
T35W85 = 0.49205972 , 720.46567, -527.99676
T35W86 = 0.49219833 , 670.7243, -533.82257
T35W87 = 0.49233694 , 688.15212, -535.90427
T35W88 = 0.49247556 , 647.46145, -542.2056
T35W89 = 0.49261417 , 518.40168, -397.09394
T35W90 = 0.49275306 , 551.68971, -444.98766
T35W91 = 0.49289167 , 675.39014, -512.23661
T35W92 = 0.49303028 , 684.27665, -528.29547
T35W93 = 0.49316889 , 734.8164, -524.10108
T35W94 = 0.49330750 , 676.79701, -529.11248
T35W95 = 0.49344639 , 667.20189, -536.86471
T35W96 = 0.49358500 , 726.39449, -528.02812
T36W1 = 0.49379722 , 660.37315, -546.69613
T36W2 = 0.49392306 , 682.1963, -539.1139
T36W3 = 0.49406167 , 719.44297, -536.10106
T36W4 = 0.49420028 , 698.99217, -537.44204
T36W5 = 0.49433889 , 688.03842, -536.74241
T36W6 = 0.49447750 , 679.45568, -536.60098
T36W7 = 0.49461639 , 670.05419, -549.8801
T36W8 = 0.49475500 , 691.55226, -533.22037
T36W9 = 0.49489361 , 707.97304, -531.25202
T36W10 = 0.49503222 , 668.55132, -527.87404
T36W11 = 0.49517083 , 679.87138, -538.3181
T36W12 = 0.49530972 , 691.31336, -537.32051
T36W13 = 0.49543528 , 678.12166, -531.17888
T36W14 = 0.49557389 , 695.20237, -533.48568
T36W15 = 0.49571250 , 679.27492, -537.26727
T36W16 = 0.49585139 , 684.01838, -545.45907
T36W17 = 0.49599000 , 715.12017, -530.0889
T36W18 = 0.49612861 , 671.38104, -539.30196
T36W19 = 0.49626722 , 666.39947, -538.29176
T36W20 = 0.49640583 , 657.85264, -529.79468
T36W21 = 0.49654472 , 646.76893, -529.52197
T36W22 = 0.49668333 , 659.78802, -533.40724
T36W23 = 0.49682194 , 669.67525, -536.43304
T36W24 = 0.49696056 , 680.90383, -548.47967
T36W25 = 0.49709917 , 731.83913, -533.27638
T36W26 = 0.49723806 , 668.43977, -524.83733
T36W27 = 0.49737667 , 646.86892, -534.48776
T36W28 = 0.49751528 , 638.66767, -526.36087
T36W29 = 0.49765389 , 649.49187, -531.29736
T36W30 = 0.49779250 , 637.00029, -529.82168
T36W31 = 0.49793139 , 654.59499, -531.25189
T36W32 = 0.49807000 , 660.42467, -539.89594
T36W33 = 0.49820861 , 663.13521, -481.1874
T36W34 = 0.49834722 , 643.57063, -530.62878
T36W35 = 0.49848583 , 625.70947, -534.10077
T36W36 = 0.49862472 , 626.71507, -529.53634
T36W37 = 0.49876333 , 631.30807, -527.88897
T36W38 = 0.49890194 , 647.36038, -534.43771
T36W39 = 0.49904056 , 632.88342, -532.70749
T36W40 = 0.49917917 , 653.6725, -541.60963
T36W41 = 0.49931806 , 680.05437, -485.57325
T36W42 = 0.49945667 , 682.72827, -527.89915
T36W43 = 0.49959528 , 671.66231, -530.90209
T36W44 = 0.49973389 , 642.28738, -532.06124
T36W45 = 0.49987250 , 675.05812, -534.50632
T36W46 = 0.50001139 , 629.50214, -530.87549
T36W47 = 0.50015000 , 673.15519, -534.607
T36W48 = 0.50028861 , 678.32274, -552.28201
T36W49 = 0.50042722 , 663.52443, -479.66882
T36W50 = 0.50056583 , 653.90095, -508.127
T36W51 = 0.50069167 , 669.84738, -532.32282
T36W52 = 0.50083028 , 640.75406, -529.20855
T36W53 = 0.50096889 , 673.12154, -532.97267
T36W54 = 0.50110750 , 618.13783, -526.18344
T36W55 = 0.50124639 , 663.20044, -536.97099
T36W56 = 0.50138500 , 661.07865, -550.43827
T36W57 = 0.50152361 , 626.33551, -483.24064
T36W58 = 0.50166222 , 670.39865, -527.39788
T36W59 = 0.50180083 , 661.10418, -531.1593
T36W60 = 0.50193972 , 651.84625, -527.55026
T36W61 = 0.50207833 , 662.37553, -530.12928
T36W62 = 0.50220389 , 673.00709, -532.30889
T36W63 = 0.50234250 , 696.03936, -529.97037
T36W64 = 0.50248139 , 653.88071, -544.6759
T36W65 = 0.50262000 , 629.6887, -453.49984
T36W66 = 0.50275861 , 612.95995, -498.94889
T36W67 = 0.50288417 , 658.70189, -534.01364
T36W68 = 0.50302306 , 664.1071, -529.00967
T36W69 = 0.50316167 , 679.10307, -532.17733
T36W70 = 0.50330028 , 686.79361, -524.6358
T36W71 = 0.50343889 , 694.63595, -533.39779
T36W72 = 0.50356472 , 689.32125, -532.19086
T36W73 = 0.50370333 , 565.61075, -433.30417
T36W74 = 0.50384194 , 561.65874, -474.87495
T36W75 = 0.50398056 , 637.84394, -523.55399
T36W76 = 0.50411917 , 653.53449, -523.61385
T36W77 = 0.50425806 , 673.88904, -536.22653
T36W78 = 0.50439667 , 667.13222, -528.79813
T36W79 = 0.50453528 , 676.71215, -533.28405
T36W80 = 0.50467389 , 652.01399, -541.61866
T36W81 = 0.50481250 , 432.29423, -396.39492
T36W82 = 0.50495139 , 495.90534, -433.61057
T36W83 = 0.50509000 , 614.34654, -506.85361
T36W84 = 0.50522861 , 694.78534, -528.55571
T36W85 = 0.50536722 , 727.75309, -528.66649
T36W86 = 0.50550583 , 678.48708, -534.33756
T36W87 = 0.50564472 , 695.64614, -536.14522
T36W88 = 0.50577028 , 654.63216, -542.86759
T36W89 = 0.50590889 , 523.36412, -397.4246
T36W90 = 0.50604750 , 557.86759, -445.54795
T36W91 = 0.50618639 , 682.56504, -512.96546
T36W92 = 0.50632500 , 692.51514, -529.23697
T36W93 = 0.50646361 , 740.9236, -524.48735
T36W94 = 0.50660222 , 682.82735, -529.34835
T36W95 = 0.50674111 , 674.26373, -537.67899
T36W96 = 0.50687972 , 732.47826, -528.82512
T37W1 = 0.50713111 , 666.9749, -547.11887
T37W2 = 0.50726972 , 688.72957, -539.37329
T37W3 = 0.50740833 , 725.88156, -536.53757
T37W4 = 0.50754694 , 705.49747, -537.99072
T37W5 = 0.50768556 , 695.02738, -537.64347
T37W6 = 0.50782444 , 685.87912, -537.37239
T37W7 = 0.50796306 , 677.01801, -550.39464
T37W8 = 0.50810167 , 697.66786, -533.63864
T37W9 = 0.50824028 , 713.99581, -531.34383
T37W10 = 0.50837889 , 675.73414, -528.28139
T37W11 = 0.50851778 , 687.05655, -538.87593
T37W12 = 0.50865639 , 699.38121, -538.20758
T37W13 = 0.50879500 , 685.36223, -532.00367
T37W14 = 0.50893361 , 702.38299, -534.22054
T37W15 = 0.50907222 , 686.09984, -537.77732
T37W16 = 0.50921111 , 690.72085, -545.85176
T37W17 = 0.50934972 , 720.63802, -530.44685
T37W18 = 0.50948833 , 678.3429, -540.11936
T37W19 = 0.50962694 , 673.54916, -539.1894
T37W20 = 0.50976556 , 664.97974, -530.38827
T37W21 = 0.50990444 , 654.18475, -530.35093
T37W22 = 0.51004306 , 666.923, -534.68682
T37W23 = 0.51018167 , 676.83082, -537.17993
T37W24 = 0.51032028 , 688.28313, -548.86055
T37W25 = 0.51045889 , 738.61252, -533.72554
T37W26 = 0.51059778 , 675.47629, -525.34955
T37W27 = 0.51073639 , 653.77176, -535.37071
T37W28 = 0.51087500 , 645.70652, -527.29792
T37W29 = 0.51101361 , 656.72678, -532.41213
T37W30 = 0.51115222 , 643.60723, -530.88547
T37W31 = 0.51129111 , 661.69644, -532.20565
T37W32 = 0.51142972 , 666.51777, -540.35117
T37W33 = 0.51155528 , 669.22892, -481.34312
T37W34 = 0.51169389 , 650.7044, -531.15285
T37W35 = 0.51183278 , 633.26421, -535.41204
T37W36 = 0.51197139 , 634.29131, -530.60974
T37W37 = 0.51211000 , 638.65306, -529.27572
T37W38 = 0.51224861 , 654.38684, -535.53108
T37W39 = 0.51238722 , 639.95925, -533.41812
T37W40 = 0.51252611 , 660.89589, -543.63837
T37W41 = 0.51266472 , 686.42826, -485.90428
T37W42 = 0.51280333 , 689.71992, -528.81884
T37W43 = 0.51294194 , 679.07886, -531.5846
T37W44 = 0.51308056 , 649.25573, -532.92265
T37W45 = 0.51321944 , 682.00383, -535.48931
T37W46 = 0.51335806 , 636.92218, -532.01772
T37W47 = 0.51349667 , 680.03449, -535.55643
T37W48 = 0.51363528 , 685.29032, -552.96109
T37W49 = 0.51377389 , 669.59028, -480.11496
T37W50 = 0.51389972 , 660.78176, -508.7187
T37W51 = 0.51403833 , 677.16333, -532.83539
T37W52 = 0.51417694 , 647.25401, -530.14568
T37W53 = 0.51431556 , 680.16665, -533.70118
T37W54 = 0.51445444 , 625.09709, -527.04793
T37W55 = 0.51458000 , 670.51203, -537.7955
T37W56 = 0.51471861 , 668.57285, -551.01184
T37W57 = 0.51485722 , 632.02122, -483.9427
T37W58 = 0.51499611 , 677.34915, -527.71782
T37W59 = 0.51513472 , 668.51608, -531.9504
T37W60 = 0.51527333 , 658.74979, -528.24637
T37W61 = 0.51541194 , 669.79015, -530.9053
T37W62 = 0.51555056 , 680.69492, -532.96487
T37W63 = 0.51568944 , 703.10003, -530.13132
T37W64 = 0.51582806 , 660.78286, -545.17179
T37W65 = 0.51596667 , 635.79425, -453.76439
T37W66 = 0.51610528 , 620.20383, -499.79089
T37W67 = 0.51624389 , 666.04615, -534.67161
T37W68 = 0.51638278 , 670.58837, -529.71081
T37W69 = 0.51652139 , 686.16076, -532.7388
T37W70 = 0.51666000 , 693.32778, -525.0433
T37W71 = 0.51679861 , 701.53701, -533.92499
T37W72 = 0.51693722 , 696.5505, -532.5526
T37W73 = 0.51707611 , 571.00983, -433.559
T37W74 = 0.51721472 , 568.42774, -476.01772
T37W75 = 0.51735333 , 645.94588, -524.568
T37W76 = 0.51749194 , 660.85445, -524.49775
T37W77 = 0.51763056 , 681.41782, -537.10874
T37W78 = 0.51776944 , 674.24166, -529.62193
T37W79 = 0.51790806 , 683.43854, -533.84453
T37W80 = 0.51804667 , 659.51996, -542.27477
T37W81 = 0.51818528 , 436.7414, -397.4495
T37W82 = 0.51831111 , 501.84514, -434.92019
T37W83 = 0.51843667 , 621.0447, -507.806
T37W84 = 0.51857528 , 702.42139, -529.61954
T37W85 = 0.51871389 , 734.50164, -529.46748
T37W86 = 0.51885278 , 685.79367, -535.22205
T37W87 = 0.51899139 , 703.12288, -536.76214
T37W88 = 0.51913000 , 662.15101, -543.50925
T37W89 = 0.51926861 , 528.27705, -397.93444
T37W90 = 0.51940722 , 564.09899, -445.89499
T37W91 = 0.51954611 , 689.50324, -513.67485
T37W92 = 0.51968472 , 699.60698, -529.684
T37W93 = 0.51982333 , 746.80744, -524.90502
T37W94 = 0.51996194 , 689.23394, -529.70809
T37W95 = 0.52010056 , 680.8147, -538.36947
T37W96 = 0.52023944 , 738.05504, -529.4495
T38W1 = 0.52046472 , 673.83479, -547.57193
T38W2 = 0.52060333 , 696.09343, -539.86798
T38W3 = 0.52074194 , 731.90022, -537.20341
T38W4 = 0.52088056 , 711.93767, -538.66967
T38W5 = 0.52101944 , 701.24988, -538.12728
T38W6 = 0.52115806 , 692.36757, -537.79116
T38W7 = 0.52129667 , 683.62166, -551.02359
T38W8 = 0.52143528 , 702.97832, -533.62823
T38W9 = 0.52157389 , 720.09675, -531.445
T38W10 = 0.52169972 , 682.54142, -528.8978
T38W11 = 0.52183833 , 694.44911, -539.52491
T38W12 = 0.52197694 , 707.03788, -539.16561
T38W13 = 0.52211556 , 691.70936, -532.76418
T38W14 = 0.52225444 , 708.62007, -534.64346
T38W15 = 0.52239306 , 693.70227, -538.59513
T38W16 = 0.52253167 , 698.22371, -546.45608
T38W17 = 0.52267028 , 727.24346, -531.21074
T38W18 = 0.52280889 , 685.4168, -540.96005
T38W19 = 0.52294778 , 680.73244, -540.2771
T38W20 = 0.52308639 , 672.25743, -531.14382
T38W21 = 0.52322500 , 661.55036, -531.40385
T38W22 = 0.52336361 , 673.42402, -535.51096
T38W23 = 0.52350222 , 684.13973, -538.20986
T38W24 = 0.52364111 , 695.41828, -549.20979
T38W25 = 0.52377972 , 744.45339, -534.39463
T38W26 = 0.52390528 , 682.16844, -526.09762
T38W27 = 0.52404389 , 660.54614, -536.08255
T38W28 = 0.52418278 , 652.19428, -528.28432
T38W29 = 0.52432139 , 663.89826, -533.40459
T38W30 = 0.52446000 , 649.71574, -531.935
T38W31 = 0.52458556 , 669.00028, -533.13723
T38W32 = 0.52472444 , 672.8362, -540.81896
T38W33 = 0.52486306 , 674.80393, -481.6103
T38W34 = 0.52500167 , 657.13883, -531.7205
T38W35 = 0.52514028 , 641.19075, -536.3824
T38W36 = 0.52527889 , 640.74608, -531.69011
T38W37 = 0.52541778 , 645.6439, -530.41033
T38W38 = 0.52555639 , 661.28424, -536.33714
T38W39 = 0.52569500 , 647.09276, -534.21674
T38W40 = 0.52583361 , 667.87222, -545.16902
T38W41 = 0.52597222 , 691.90781, -486.41946
T38W42 = 0.52611111 , 696.1387, -529.58546
T38W43 = 0.52624972 , 685.69152, -532.14425
T38W44 = 0.52638833 , 656.14016, -533.98953
T38W45 = 0.52652694 , 688.84942, -536.33151
T38W46 = 0.52666556 , 644.51711, -533.22606
T38W47 = 0.52680444 , 686.68141, -536.03074
T38W48 = 0.52694306 , 692.37462, -553.78656
T38W49 = 0.52708167 , 674.68806, -480.24889
T38W50 = 0.52722028 , 667.38738, -509.58762
T38W51 = 0.52735889 , 683.97174, -533.2238
T38W52 = 0.52749778 , 654.24394, -531.19428
T38W53 = 0.52762333 , 687.0509, -534.23782
T38W54 = 0.52776194 , 632.56129, -528.48695
T38W55 = 0.52790056 , 677.14019, -538.46662
T38W56 = 0.52803944 , 675.91424, -551.38095
T38W57 = 0.52817806 , 637.3554, -484.33208
T38W58 = 0.52831667 , 683.54283, -527.72882
T38W59 = 0.52845528 , 675.72632, -532.85128
T38W60 = 0.52859389 , 665.76323, -528.84911
T38W61 = 0.52873278 , 677.30082, -531.91066
T38W62 = 0.52887139 , 687.51222, -533.32678
T38W63 = 0.52901000 , 709.45692, -530.62563
T38W64 = 0.52914861 , 667.68233, -545.83014
T38W65 = 0.52928722 , 641.13424, -453.83658
T38W66 = 0.52942611 , 627.06282, -500.35558
T38W67 = 0.52956472 , 673.25575, -535.72251
T38W68 = 0.52970333 , 677.3569, -530.46527
T38W69 = 0.52982889 , 692.52592, -533.16215
T38W70 = 0.52996778 , 699.62789, -525.67632
T38W71 = 0.53010639 , 708.23492, -534.70209
T38W72 = 0.53024500 , 703.09844, -533.02334
T38W73 = 0.53038361 , 575.81778, -433.5105
T38W74 = 0.53052222 , 574.35745, -476.59566
T38W75 = 0.53066111 , 653.11058, -525.18616
T38W76 = 0.53079972 , 667.99449, -525.27974
T38W77 = 0.53093833 , 688.60581, -537.6493
T38W78 = 0.53107694 , 681.19293, -530.25458
T38W79 = 0.53121556 , 689.97072, -534.19331
T38W80 = 0.53135444 , 667.08141, -542.77936
T38W81 = 0.53149306 , 440.94013, -398.3231
T38W82 = 0.53163167 , 506.85115, -435.73555
T38W83 = 0.53177028 , 627.90267, -508.60453
T38W84 = 0.53190889 , 709.3827, -530.33843
T38W85 = 0.53204778 , 740.27567, -529.75214
T38W86 = 0.53218639 , 692.1006, -535.61079
T38W87 = 0.53232500 , 709.57544, -537.23268
T38W88 = 0.53246361 , 669.22032, -543.82144
T38W89 = 0.53260222 , 532.77415, -398.35377
T38W90 = 0.53274111 , 569.96016, -446.07994
T38W91 = 0.53287972 , 696.74157, -514.54357
T38W92 = 0.53301833 , 706.46138, -530.23314
T38W93 = 0.53315694 , 752.34949, -525.3944
T38W94 = 0.53329556 , 695.57798, -530.19466
T38W95 = 0.53343444 , 686.70133, -538.82963
T38W96 = 0.53357306 , 743.55785, -530.10208
T39W1 = 0.53379833 , 679.55907, -547.7484
T39W2 = 0.53393694 , 703.23929, -540.23955
T39W3 = 0.53406278 , 737.30547, -537.37857
T39W4 = 0.53420139 , 718.06696, -539.2981
T39W5 = 0.53434000 , 707.22641, -538.72392
T39W6 = 0.53447861 , 698.99666, -538.26136
T39W7 = 0.53461722 , 690.42288, -551.51414
T39W8 = 0.53475611 , 707.97249, -533.57322
T39W9 = 0.53489472 , 726.48465, -531.5904
T39W10 = 0.53503333 , 688.60829, -529.57139
T39W11 = 0.53517194 , 701.21501, -540.20393
T39W12 = 0.53531056 , 713.68399, -539.6387
T39W13 = 0.53544972 , 697.39081, -533.42668
T39W14 = 0.53558861 , 714.81775, -535.10303
T39W15 = 0.53572333 , 700.46479, -539.27525
T39W16 = 0.53586194 , 704.40559, -546.90681
T39W17 = 0.53600056 , 733.1129, -531.38869
T39W18 = 0.53613944 , 692.18823, -541.73162
T39W19 = 0.53627806 , 686.92397, -540.98319
T39W20 = 0.53641667 , 679.05832, -531.79796
T39W21 = 0.53655528 , 668.96852, -532.31047
T39W22 = 0.53669389 , 679.95379, -536.53207
T39W23 = 0.53683278 , 691.0515, -538.97694
T39W24 = 0.53697139 , 702.31152, -549.65595
T39W25 = 0.53711000 , 750.59249, -535.23679
T39W26 = 0.53724861 , 688.2745, -526.45246
T39W27 = 0.53738722 , 667.35313, -536.98643
T39W28 = 0.53752611 , 658.49242, -529.06053
T39W29 = 0.53766472 , 670.12503, -534.26326
T39W30 = 0.53780333 , 655.83599, -532.7151
T39W31 = 0.53794194 , 675.87571, -533.65826
T39W32 = 0.53808056 , 679.22963, -541.17433
T39W33 = 0.53821944 , 680.13498, -481.87648
T39W34 = 0.53834500 , 663.33179, -532.26381
T39W35 = 0.53848361 , 648.07733, -537.31637
T39W36 = 0.53862222 , 647.48562, -532.83287
T39W37 = 0.53876111 , 652.42817, -531.53623
T39W38 = 0.53889972 , 667.44293, -537.0587
T39W39 = 0.53903833 , 654.28621, -535.10555
T39W40 = 0.53917694 , 674.39355, -546.26922
T39W41 = 0.53931556 , 697.72436, -486.91479
T39W42 = 0.53945444 , 702.90866, -530.44902
T39W43 = 0.53959306 , 692.20872, -532.687
T39W44 = 0.53973167 , 662.40615, -534.9509
T39W45 = 0.53987028 , 694.99756, -536.92267
T39W46 = 0.54000889 , 651.44016, -534.14526
T39W47 = 0.54014778 , 693.6864, -536.72209
T39W48 = 0.54028639 , 698.5448, -554.05921
T39W49 = 0.54042500 , 680.01724, -480.51056
T39W50 = 0.54056361 , 674.02116, -510.08707
T39W51 = 0.54070222 , 690.33168, -533.66381
T39W52 = 0.54084111 , 660.88202, -532.2348
T39W53 = 0.54097972 , 693.48171, -534.70833
T39W54 = 0.54111833 , 639.29617, -529.58294
T39W55 = 0.54125694 , 683.89618, -538.83037
T39W56 = 0.54139556 , 682.89868, -551.85804
T39W57 = 0.54153444 , 642.72488, -484.60135
T39W58 = 0.54167306 , 689.29244, -527.9181
T39W59 = 0.54181167 , 682.50979, -533.46431
T39W60 = 0.54195028 , 673.35857, -529.49855
T39W61 = 0.54208889 , 684.53475, -532.62616
T39W62 = 0.54222778 , 694.24474, -533.90687
T39W63 = 0.54236639 , 716.07443, -531.14508
T39W64 = 0.54250500 , 674.21415, -546.12388
T39W65 = 0.54264361 , 646.56342, -453.82866
T39W66 = 0.54278222 , 633.85346, -500.79611
T39W67 = 0.54292111 , 680.3698, -536.62919
T39W68 = 0.54305972 , 684.35962, -531.34014
T39W69 = 0.54319833 , 698.77181, -533.78752
T39W70 = 0.54333694 , 706.23458, -526.14186
T39W71 = 0.54347556 , 714.83498, -535.46648
T39W72 = 0.54361444 , 709.31069, -533.53435
T39W73 = 0.54375306 , 580.95601, -433.76406
T39W74 = 0.54389167 , 580.80192, -477.54051
T39W75 = 0.54403028 , 660.58656, -525.63962
T39W76 = 0.54416889 , 674.49169, -526.17265
T39W77 = 0.54430778 , 695.60811, -538.09278
T39W78 = 0.54444639 , 687.84183, -530.81854
T39W79 = 0.54458500 , 696.68613, -534.8564
T39W80 = 0.54472361 , 674.35169, -543.43381
T39W81 = 0.54486222 , 444.98653, -398.85573
T39W82 = 0.54500111 , 511.88176, -436.24899
T39W83 = 0.54513972 , 634.27793, -509.49298
T39W84 = 0.54527833 , 716.19206, -531.11608
T39W85 = 0.54541694 , 746.64624, -530.6548
T39W86 = 0.54555556 , 698.88519, -536.31232
T39W87 = 0.54569444 , 716.10929, -537.71024
T39W88 = 0.54583306 , 675.16658, -544.20726
T39W89 = 0.54597167 , 537.54914, -398.77039
T39W90 = 0.54611028 , 575.63687, -446.35385
T39W91 = 0.54624889 , 703.1778, -514.98545
T39W92 = 0.54638778 , 712.61696, -530.6655
T39W93 = 0.54652639 , 758.01824, -526.1713
T39W94 = 0.54665194 , 701.52547, -530.67457
T39W95 = 0.54679056 , 692.41359, -538.99057
T39W96 = 0.54692944 , 748.66846, -530.55957
T40W1 = 0.54712861 , 685.88534, -547.7712
T40W2 = 0.54726722 , 709.7536, -540.64934
T40W3 = 0.54740611 , 742.47364, -537.93781
T40W4 = 0.54754472 , 724.83793, -539.76782
T40W5 = 0.54768333 , 712.94833, -539.1997
T40W6 = 0.54782194 , 704.77881, -538.61088
T40W7 = 0.54796056 , 697.074, -552.29798
T40W8 = 0.54809944 , 712.74522, -533.66776
T40W9 = 0.54823806 , 732.22775, -531.68338
T40W10 = 0.54837667 , 694.63651, -530.28249
T40W11 = 0.54850222 , 707.49259, -540.80259
T40W12 = 0.54864111 , 719.89578, -539.96466
T40W13 = 0.54877972 , 703.29252, -533.98289
T40W14 = 0.54891833 , 721.05684, -535.42702
T40W15 = 0.54905694 , 706.21636, -539.47541
T40W16 = 0.54919556 , 710.55453, -547.63748
T40W17 = 0.54933444 , 739.29613, -531.98352
T40W18 = 0.54947306 , 698.71488, -542.48768
T40W19 = 0.54961167 , 694.06207, -541.91021
T40W20 = 0.54975028 , 686.01218, -532.73859
T40W21 = 0.54988889 , 675.58906, -533.08737
T40W22 = 0.55002778 , 685.9657, -537.3243
T40W23 = 0.55016639 , 697.3002, -539.63545
T40W24 = 0.55030500 , 709.34752, -550.14934
T40W25 = 0.55044361 , 755.63537, -535.73557
T40W26 = 0.55058222 , 694.26645, -527.1285
T40W27 = 0.55072111 , 673.39086, -537.90641
T40W28 = 0.55085972 , 664.22628, -529.78721
T40W29 = 0.55099833 , 675.71429, -534.79572
T40W30 = 0.55113694 , 661.9449, -533.43389
T40W31 = 0.55127556 , 682.48829, -534.36928
T40W32 = 0.55141444 , 685.49388, -541.48711
T40W33 = 0.55155306 , 685.156, -482.10105
T40W34 = 0.55169167 , 669.45264, -532.69576
T40W35 = 0.55183028 , 654.57566, -538.09382
T40W36 = 0.55196889 , 654.32723, -533.65399
T40W37 = 0.55210778 , 658.85187, -532.42211
T40W38 = 0.55223333 , 673.44719, -537.83589
T40W39 = 0.55237194 , 661.18621, -536.02806
T40W40 = 0.55251056 , 680.85402, -547.617
T40W41 = 0.55264944 , 703.38839, -487.48002
T40W42 = 0.55278806 , 709.24847, -531.16503
T40W43 = 0.55292667 , 698.41715, -533.16914
T40W44 = 0.55306528 , 669.21608, -535.83508
T40W45 = 0.55320389 , 701.28022, -537.45071
T40W46 = 0.55334278 , 658.35944, -535.10861
T40W47 = 0.55348139 , 700.44646, -537.39409
T40W48 = 0.55362000 , 705.13176, -554.72728
T40W49 = 0.55375861 , 684.95477, -480.7806
T40W50 = 0.55389722 , 680.92838, -510.84307
T40W51 = 0.55403611 , 697.0676, -534.10576
T40W52 = 0.55417472 , 667.65382, -533.09379
T40W53 = 0.55431333 , 700.55991, -535.26989
T40W54 = 0.55445194 , 646.14878, -530.82518
T40W55 = 0.55459056 , 690.38722, -539.38968
T40W56 = 0.55472944 , 690.20538, -552.40689
T40W57 = 0.55486806 , 647.88202, -484.88153
T40W58 = 0.55500667 , 694.70454, -528.14972
T40W59 = 0.55514528 , 688.74933, -533.94008
T40W60 = 0.55528389 , 679.94141, -529.85224
T40W61 = 0.55542278 , 691.1052, -533.10645
T40W62 = 0.55556139 , 700.42951, -534.35741
T40W63 = 0.55570000 , 722.43547, -531.53688
T40W64 = 0.55583861 , 680.56319, -546.56181
T40W65 = 0.55597722 , 652.47727, -454.11506
T40W66 = 0.55611611 , 640.48771, -501.47842
T40W67 = 0.55625472 , 687.03253, -537.46383
T40W68 = 0.55639333 , 690.74058, -532.24844
T40W69 = 0.55653194 , 704.85077, -534.2358
T40W70 = 0.55667056 , 712.39119, -526.67967
T40W71 = 0.55680944 , 721.06873, -535.6702
T40W72 = 0.55694806 , 715.37136, -533.64935
T40W73 = 0.55708667 , 585.87892, -433.91104
T40W74 = 0.55722528 , 586.79123, -478.15528
T40W75 = 0.55736389 , 667.27874, -526.18867
T40W76 = 0.55750278 , 680.88347, -526.81438
T40W77 = 0.55764139 , 701.80215, -538.55116
T40W78 = 0.55778000 , 693.37855, -531.16339
T40W79 = 0.55791861 , 703.08801, -535.33826
T40W80 = 0.55805722 , 681.01806, -543.76651
T40W81 = 0.55819611 , 448.54201, -399.25375
T40W82 = 0.55833472 , 517.0683, -437.03275
T40W83 = 0.55847333 , 641.13656, -510.37965
T40W84 = 0.55861194 , 722.83503, -531.71424
T40W85 = 0.55875056 , 752.98857, -531.25584
T40W86 = 0.55888944 , 705.14671, -536.78941
T40W87 = 0.55902806 , 721.79307, -538.20539
T40W88 = 0.55916667 , 681.06561, -544.38876
T40W89 = 0.55930528 , 541.71304, -399.04935
T40W90 = 0.55944389 , 580.44385, -446.48754
T40W91 = 0.55958278 , 708.57497, -515.52629
T40W92 = 0.55972139 , 718.78862, -531.06105
T40W93 = 0.55986000 , 763.44311, -526.74486
T40W94 = 0.55999861 , 707.31106, -531.10264
T40W95 = 0.56013722 , 698.18689, -539.50382
T40W96 = 0.56027611 , 753.95749, -531.23026
T41W1 = 0.56046222 , 691.46214, -547.96873
T41W2 = 0.56060111 , 715.46222, -540.63028
T41W3 = 0.56073972 , 748.05529, -538.64447
T41W4 = 0.56087833 , 730.12573, -540.26671
T41W5 = 0.56101694 , 718.80108, -539.6141
T41W6 = 0.56115556 , 710.23697, -538.67041
T41W7 = 0.56129444 , 702.74907, -552.6142
T41W8 = 0.56143306 , 717.2974, -533.91801
T41W9 = 0.56157167 , 737.65957, -531.86172
T41W10 = 0.56171028 , 699.64992, -530.52392
T41W11 = 0.56184917 , 713.61263, -541.46662
T41W12 = 0.56198778 , 724.95437, -540.32681
T41W13 = 0.56212639 , 708.63963, -534.42532
T41W14 = 0.56226500 , 726.53028, -535.72396
T41W15 = 0.56240361 , 712.25856, -539.85151
T41W16 = 0.56254250 , 715.98454, -547.88924
T41W17 = 0.56268111 , 744.14607, -532.28672
T41W18 = 0.56281972 , 704.71175, -542.89825
T41W19 = 0.56295833 , 700.47646, -542.68072
T41W20 = 0.56309694 , 692.40226, -533.06692
T41W21 = 0.56323583 , 681.88087, -533.89361
T41W22 = 0.56337444 , 691.90787, -538.13149
T41W23 = 0.56351306 , 703.32183, -540.06875
T41W24 = 0.56365167 , 716.28231, -550.4999
T41W25 = 0.56379028 , 761.5565, -536.46613
T41W26 = 0.56392917 , 700.36234, -527.72168
T41W27 = 0.56406778 , 679.4688, -538.57841
T41W28 = 0.56420639 , 669.26594, -530.26149
T41W29 = 0.56434500 , 681.7432, -535.63098
T41W30 = 0.56448361 , 667.33668, -533.98598
T41W31 = 0.56462250 , 688.40259, -534.82644
T41W32 = 0.56476111 , 691.30017, -541.7373
T41W33 = 0.56489972 , 690.92573, -482.38469
T41W34 = 0.56503833 , 675.5634, -533.18194
T41W35 = 0.56517694 , 660.8207, -538.37488
T41W36 = 0.56531583 , 660.68662, -534.13385
T41W37 = 0.56545444 , 664.53029, -533.11128
T41W38 = 0.56559306 , 678.87049, -538.33566
T41W39 = 0.56573167 , 667.75031, -536.61514
T41W40 = 0.56587028 , 686.76165, -548.47118
T41W41 = 0.56600917 , 708.37284, -487.86627
T41W42 = 0.56614778 , 714.81629, -531.60564
T41W43 = 0.56628639 , 704.72913, -533.56277
T41W44 = 0.56642500 , 675.19382, -536.57236
T41W45 = 0.56656361 , 707.8478, -538.61183
T41W46 = 0.56670250 , 664.59802, -535.91681
T41W47 = 0.56684111 , 706.92845, -538.02906
T41W48 = 0.56697972 , 710.46781, -554.96148
T41W49 = 0.56711833 , 690.09768, -480.94693
T41W50 = 0.56725694 , 686.02425, -511.30606
T41W51 = 0.56739583 , 703.27079, -534.77965
T41W52 = 0.56753444 , 673.37738, -533.51958
T41W53 = 0.56767306 , 706.53315, -535.86078
T41W54 = 0.56781167 , 652.51356, -531.49212
T41W55 = 0.56795028 , 696.86076, -539.76223
T41W56 = 0.56808917 , 696.27699, -552.61662
T41W57 = 0.56822778 , 652.87775, -485.10978
T41W58 = 0.56836639 , 699.99985, -528.13844
T41W59 = 0.56850500 , 694.79758, -534.33211
T41W60 = 0.56864361 , 686.07229, -530.14092
T41W61 = 0.56878250 , 697.79559, -533.8522
T41W62 = 0.56892111 , 706.67588, -534.45501
T41W63 = 0.56905972 , 728.04036, -532.02685
T41W64 = 0.56919833 , 686.33352, -546.83537
T41W65 = 0.56933694 , 657.45954, -454.11667
T41W66 = 0.56947583 , 646.32756, -501.91532
T41W67 = 0.56961444 , 693.16811, -537.83134
T41W68 = 0.56975306 , 697.3602, -533.40327
T41W69 = 0.56989167 , 710.67793, -534.67951
T41W70 = 0.57003028 , 718.14954, -527.2245
T41W71 = 0.57016917 , 727.58701, -536.38569
T41W72 = 0.57030778 , 720.97468, -533.84465
T41W73 = 0.57044639 , 590.1081, -433.89069
T41W74 = 0.57058500 , 592.78643, -478.92309
T41W75 = 0.57072361 , 673.84949, -526.80773
T41W76 = 0.57086250 , 686.99307, -527.2992
T41W77 = 0.57100111 , 708.39722, -538.91282
T41W78 = 0.57113972 , 699.56303, -531.72846
T41W79 = 0.57127833 , 709.5456, -535.92518
T41W80 = 0.57141694 , 688.12518, -544.26859
T41W81 = 0.57154278 , 452.30193, -399.63669
T41W82 = 0.57168139 , 521.82001, -437.49782
T41W83 = 0.57182000 , 647.02562, -510.9849
T41W84 = 0.57195861 , 728.78598, -532.45474
T41W85 = 0.57209750 , 758.17462, -531.59224
T41W86 = 0.57222306 , 710.54496, -536.91393
T41W87 = 0.57236167 , 727.39166, -538.47904
T41W88 = 0.57250028 , 687.10701, -544.86831
T41W89 = 0.57263917 , 545.83684, -399.18207
T41W90 = 0.57277778 , 585.87565, -446.67141
T41W91 = 0.57291639 , 714.46942, -516.16252
T41W92 = 0.57305500 , 724.36017, -531.6681
T41W93 = 0.57319361 , 769.43996, -527.44097
T41W94 = 0.57333250 , 712.32838, -531.37894
T41W95 = 0.57347111 , 703.93184, -539.71734
T41W96 = 0.57360972 , 758.69257, -531.59998
T42W1 = 0.57379167 , 697.59802, -548.44464
T42W2 = 0.57393028 , 721.27623, -540.64624
T42W3 = 0.57406917 , 753.48576, -539.08797
T42W4 = 0.57420778 , 735.84478, -540.69235
T42W5 = 0.57434639 , 724.58619, -540.1704
T42W6 = 0.57448500 , 716.17511, -539.16856
T42W7 = 0.57462361 , 707.98561, -552.78348
T42W8 = 0.57476250 , 721.92031, -534.19386
T42W9 = 0.57490111 , 742.56453, -531.62562
T42W10 = 0.57503972 , 704.68159, -530.86113
T42W11 = 0.57517833 , 718.95342, -541.73264
T42W12 = 0.57531694 , 729.74228, -540.45617
T42W13 = 0.57545583 , 714.24631, -535.02543
T42W14 = 0.57559444 , 731.31716, -535.8331
T42W15 = 0.57573306 , 717.65774, -540.16721
T42W16 = 0.57587167 , 721.39601, -548.08816
T42W17 = 0.57601028 , 749.94295, -532.99828
T42W18 = 0.57614917 , 710.15921, -543.31282
T42W19 = 0.57628778 , 706.27677, -543.27951
T42W20 = 0.57642639 , 698.69821, -533.49957
T42W21 = 0.57656500 , 687.74184, -534.54406
T42W22 = 0.57670361 , 697.52935, -538.64569
T42W23 = 0.57684250 , 708.91151, -540.47723
T42W24 = 0.57698111 , 722.33017, -550.7096
T42W25 = 0.57711972 , 767.2358, -536.98839
T42W26 = 0.57725833 , 705.68979, -528.0381
T42W27 = 0.57739694 , 685.81423, -539.6437
T42W28 = 0.57753583 , 674.9151, -530.95158
T42W29 = 0.57767444 , 687.81979, -536.45596
T42W30 = 0.57781306 , 672.4181, -534.48103
T42W31 = 0.57795167 , 694.45617, -535.34386
T42W32 = 0.57809028 , 696.33469, -541.57508
T42W33 = 0.57822917 , 695.26102, -482.49341
T42W34 = 0.57836778 , 680.98319, -533.53584
T42W35 = 0.57850639 , 667.00221, -538.89416
T42W36 = 0.57864500 , 666.81099, -534.82649
T42W37 = 0.57878361 , 670.02657, -533.95524
T42W38 = 0.57892250 , 684.40937, -539.11862
T42W39 = 0.57906111 , 674.1827, -537.03706
T42W40 = 0.57919972 , 692.39254, -549.41489
T42W41 = 0.57933833 , 712.89685, -488.2356
T42W42 = 0.57947694 , 720.49054, -532.08544
T42W43 = 0.57961583 , 710.24511, -533.7716
T42W44 = 0.57975444 , 681.07034, -537.29754
T42W45 = 0.57989306 , 714.38404, -539.22795
T42W46 = 0.58003167 , 670.11915, -536.55829
T42W47 = 0.58017028 , 712.67282, -538.40487
T42W48 = 0.58030917 , 715.97022, -555.28668
T42W49 = 0.58044778 , 694.73438, -481.15829
T42W50 = 0.58058639 , 691.71687, -511.72836
T42W51 = 0.58072500 , 709.36248, -535.20369
T42W52 = 0.58086361 , 678.23026, -533.79009
T42W53 = 0.58100250 , 712.46048, -536.37151
T42W54 = 0.58114111 , 658.00303, -532.30587
T42W55 = 0.58127972 , 702.79886, -540.36948
T42W56 = 0.58141833 , 702.22518, -553.15497
T42W57 = 0.58155694 , 656.97363, -485.38265
T42W58 = 0.58169583 , 704.0278, -528.06056
T42W59 = 0.58183444 , 700.72279, -534.92958
T42W60 = 0.58197306 , 692.34006, -530.48278
T42W61 = 0.58211167 , 704.37952, -534.34331
T42W62 = 0.58225028 , 712.86098, -534.80383
T42W63 = 0.58238917 , 733.61346, -532.22053
T42W64 = 0.58252778 , 691.47066, -547.15066
T42W65 = 0.58266639 , 662.76658, -454.30554
T42W66 = 0.58280500 , 652.31107, -502.52272
T42W67 = 0.58294361 , 699.83642, -538.44125
T42W68 = 0.58308250 , 702.91529, -534.1608
T42W69 = 0.58322111 , 716.79391, -535.17827
T42W70 = 0.58335972 , 723.8652, -527.81313
T42W71 = 0.58349833 , 734.59837, -536.93815
T42W72 = 0.58363694 , 726.43967, -534.01463
T42W73 = 0.58377583 , 594.91611, -434.16778
T42W74 = 0.58391444 , 597.9277, -479.46578
T42W75 = 0.58405306 , 679.90448, -527.19606
T42W76 = 0.58419167 , 692.55223, -527.65859
T42W77 = 0.58433028 , 714.55862, -539.12484
T42W78 = 0.58446917 , 705.34353, -532.1709
T42W79 = 0.58460778 , 715.05034, -536.2126
T42W80 = 0.58474639 , 693.61591, -544.49103
T42W81 = 0.58488500 , 455.72056, -400.11283
T42W82 = 0.58502361 , 526.58379, -437.9321
T42W83 = 0.58516250 , 652.49961, -511.54664
T42W84 = 0.58530111 , 734.58042, -532.80475
T42W85 = 0.58543972 , 762.32729, -531.76996
T42W86 = 0.58557833 , 715.74431, -536.96738
T42W87 = 0.58571694 , 732.72674, -538.6372
T42W88 = 0.58585583 , 693.10591, -545.2648
T42W89 = 0.58599444 , 549.52437, -399.32081
T42W90 = 0.58612000 , 591.32858, -446.77488
T42W91 = 0.58625861 , 719.39285, -516.74457
T42W92 = 0.58639750 , 729.80236, -532.37726
T42W93 = 0.58653611 , 774.81098, -528.14682
T42W94 = 0.58667472 , 717.29256, -531.58311
T42W95 = 0.58681333 , 709.765, -540.1883
T42W96 = 0.58695194 , 763.68324, -532.00291
T43W1 = 0.58712528 , 703.68128, -548.59219
T43W2 = 0.58726417 , 726.58509, -540.47787
T43W3 = 0.58740278 , 758.47909, -539.66428
T43W4 = 0.58754139 , 741.74131, -541.32625
T43W5 = 0.58768000 , 729.68011, -540.41012
T43W6 = 0.58781861 , 722.64724, -539.78513
T43W7 = 0.58795750 , 712.44896, -552.79422
T43W8 = 0.58809611 , 726.10398, -534.47098
T43W9 = 0.58823472 , 747.32728, -531.84607
T43W10 = 0.58837333 , 709.06774, -531.14557
T43W11 = 0.58851194 , 724.33344, -541.87265
T43W12 = 0.58865083 , 734.21357, -540.67858
T43W13 = 0.58878944 , 720.29642, -535.79911
T43W14 = 0.58892806 , 735.69917, -536.08964
T43W15 = 0.58906667 , 722.92332, -540.58141
T43W16 = 0.58920528 , 726.71051, -548.53392
T43W17 = 0.58934417 , 754.39299, -533.31264
T43W18 = 0.58948278 , 716.1088, -543.95212
T43W19 = 0.58962139 , 712.72224, -543.85538
T43W20 = 0.58976000 , 705.08006, -534.0609
T43W21 = 0.58989861 , 693.55926, -535.11569
T43W22 = 0.59003750 , 702.84564, -539.35206
T43W23 = 0.59017611 , 714.77697, -540.70064
T43W24 = 0.59031472 , 728.52205, -551.10023
T43W25 = 0.59045333 , 772.71962, -537.57822
T43W26 = 0.59059194 , 710.68247, -528.53076
T43W27 = 0.59073083 , 691.60631, -540.34231
T43W28 = 0.59086944 , 680.47137, -531.87075
T43W29 = 0.59100806 , 693.16934, -537.13482
T43W30 = 0.59114667 , 677.48145, -534.92635
T43W31 = 0.59128528 , 700.87817, -535.74565
T43W32 = 0.59142417 , 701.37155, -541.96513
T43W33 = 0.59156278 , 700.16798, -482.64704
T43W34 = 0.59170139 , 686.2067, -533.81195
T43W35 = 0.59184000 , 672.37568, -539.17483
T43W36 = 0.59197861 , 672.45275, -535.42858
T43W37 = 0.59211750 , 675.39553, -534.88861
T43W38 = 0.59225611 , 689.71699, -539.68072
T43W39 = 0.59239472 , 680.8191, -537.67794
T43W40 = 0.59253333 , 697.82498, -550.16212
T43W41 = 0.59267194 , 717.13449, -488.6048
T43W42 = 0.59281083 , 725.94882, -532.71737
T43W43 = 0.59294944 , 714.94312, -534.02943
T43W44 = 0.59308806 , 686.93875, -538.08664
T43W45 = 0.59322667 , 719.60533, -539.51127
T43W46 = 0.59336556 , 675.24535, -537.19048
T43W47 = 0.59350417 , 717.74041, -538.70017
T43W48 = 0.59364278 , 721.45631, -555.68003
T43W49 = 0.59378139 , 699.43714, -481.60305
T43W50 = 0.59392000 , 696.98207, -512.13125
T43W51 = 0.59405889 , 715.20741, -535.7455
T43W52 = 0.59419750 , 683.18922, -534.22603
T43W53 = 0.59433611 , 718.38736, -537.18892
T43W54 = 0.59447472 , 664.17747, -533.05688
T43W55 = 0.59461333 , 708.87387, -541.03574
T43W56 = 0.59475222 , 707.96707, -553.24655
T43W57 = 0.59489083 , 661.69201, -485.76952
T43W58 = 0.59502944 , 708.48981, -528.16854
T43W59 = 0.59516806 , 706.48466, -535.47442
T43W60 = 0.59530667 , 697.88682, -530.8002
T43W61 = 0.59544556 , 710.3866, -534.80991
T43W62 = 0.59558417 , 718.4796, -535.38307
T43W63 = 0.59572278 , 738.68455, -532.36575
T43W64 = 0.59586139 , 697.1808, -547.40802
T43W65 = 0.59600000 , 667.88118, -454.63186
T43W66 = 0.59613889 , 658.46534, -503.21078
T43W67 = 0.59627750 , 706.02107, -539.09206
T43W68 = 0.59641611 , 707.93821, -534.71089
T43W69 = 0.59655472 , 722.23265, -535.59651
T43W70 = 0.59669333 , 730.05147, -528.46976
T43W71 = 0.59683222 , 740.57619, -537.5096
T43W72 = 0.59697083 , 731.53659, -534.34722
T43W73 = 0.59710944 , 599.31874, -434.21168
T43W74 = 0.59724806 , 603.56983, -480.15992
T43W75 = 0.59738667 , 686.29399, -527.44819
T43W76 = 0.59752556 , 698.34927, -528.27147
T43W77 = 0.59766417 , 720.32235, -539.45994
T43W78 = 0.59780278 , 710.76692, -532.88361
T43W79 = 0.59794139 , 720.0641, -536.56399
T43W80 = 0.59808000 , 699.59879, -544.8201
T43W81 = 0.59821889 , 459.75407, -400.67722
T43W82 = 0.59835750 , 530.96122, -438.28764
T43W83 = 0.59849611 , 658.36896, -512.15274
T43W84 = 0.59863472 , 739.55634, -533.3473
T43W85 = 0.59877333 , 766.44686, -532.26101
T43W86 = 0.59891222 , 721.01629, -537.03881
T43W87 = 0.59905083 , 738.24841, -538.65814
T43W88 = 0.59918944 , 698.4596, -545.46211
T43W89 = 0.59932806 , 553.0145, -399.4704
T43W90 = 0.59946667 , 595.9041, -446.75869
T43W91 = 0.59960556 , 724.28668, -517.16191
T43W92 = 0.59974417 , 735.60754, -532.84477
T43W93 = 0.59988278 , 779.52003, -528.85003
T43W94 = 0.60002139 , 722.35523, -531.71109
T43W95 = 0.60016000 , 715.19491, -540.66364
T43W96 = 0.60029889 , 768.87686, -532.51778
T44W1 = 0.60045917 , 709.27856, -548.90713
T44W2 = 0.60059778 , 731.1144, -540.16939
T44W3 = 0.60073639 , 762.97564, -539.86077
T44W4 = 0.60087500 , 747.02758, -541.59587
T44W5 = 0.60101389 , 734.08892, -540.58677
T44W6 = 0.60115250 , 728.39393, -539.93004
T44W7 = 0.60129111 , 717.04922, -553.00321
T44W8 = 0.60142972 , 730.43809, -534.60127
T44W9 = 0.60156833 , 751.66028, -531.85281
T44W10 = 0.60170722 , 714.04091, -531.60983
T44W11 = 0.60184583 , 729.32057, -542.39444
T44W12 = 0.60198444 , 739.1336, -541.20444
T44W13 = 0.60212306 , 725.30733, -536.46552
T44W14 = 0.60226167 , 739.67982, -536.03139
T44W15 = 0.60240056 , 728.50189, -540.95644
T44W16 = 0.60253917 , 731.57528, -548.72664
T44W17 = 0.60267778 , 759.2257, -533.75387
T44W18 = 0.60281639 , 722.1864, -544.40635
T44W19 = 0.60295500 , 718.48152, -544.09529
T44W20 = 0.60309389 , 711.32388, -534.46591
T44W21 = 0.60323250 , 699.27308, -535.67972
T44W22 = 0.60337111 , 707.54015, -539.78311
T44W23 = 0.60350972 , 720.1502, -540.98097
T44W24 = 0.60364833 , 734.09295, -551.45683
T44W25 = 0.60378722 , 777.62143, -537.97305
T44W26 = 0.60392583 , 715.71038, -528.90222
T44W27 = 0.60406444 , 696.87954, -541.06244
T44W28 = 0.60420306 , 685.49894, -532.45505
T44W29 = 0.60434167 , 698.37942, -537.66947
T44W30 = 0.60448056 , 682.23257, -535.32252
T44W31 = 0.60461917 , 706.82201, -536.31316
T44W32 = 0.60475778 , 706.46059, -542.59702
T44W33 = 0.60489639 , 703.71186, -482.59392
T44W34 = 0.60503500 , 691.35571, -534.10863
T44W35 = 0.60517389 , 677.90729, -539.4245
T44W36 = 0.60531250 , 677.94113, -536.21212
T44W37 = 0.60545111 , 680.92111, -535.67732
T44W38 = 0.60558972 , 694.35917, -540.27179
T44W39 = 0.60572833 , 686.70481, -538.1355
T44W40 = 0.60586722 , 702.66332, -550.52491
T44W41 = 0.60600583 , 721.31579, -488.91422
T44W42 = 0.60614444 , 730.98756, -533.12472
T44W43 = 0.60628306 , 719.38175, -534.29983
T44W44 = 0.60642167 , 691.77798, -538.61207
T44W45 = 0.60656056 , 725.03653, -540.15186
T44W46 = 0.60669917 , 679.7194, -537.38748
T44W47 = 0.60683778 , 722.84231, -539.45924
T44W48 = 0.60697639 , 726.88712, -555.75108
T44W49 = 0.60711500 , 703.44296, -481.75984
T44W50 = 0.60725389 , 702.08289, -512.49083
T44W51 = 0.60739250 , 720.48825, -536.05905
T44W52 = 0.60753111 , 688.76424, -534.9918
T44W53 = 0.60766972 , 724.02123, -537.74631
T44W54 = 0.60780833 , 669.79038, -533.88169
T44W55 = 0.60794722 , 714.2411, -541.47224
T44W56 = 0.60808583 , 712.82801, -553.44727
T44W57 = 0.60822444 , 666.30939, -486.15931
T44W58 = 0.60836306 , 713.56818, -528.47522
T44W59 = 0.60850167 , 712.25163, -535.7469
T44W60 = 0.60864056 , 703.76747, -530.98157
T44W61 = 0.60877917 , 716.26453, -535.36734
T44W62 = 0.60891778 , 723.71088, -535.7537
T44W63 = 0.60905639 , 744.11357, -532.73484
T44W64 = 0.60919500 , 702.16505, -547.7647
T44W65 = 0.60933389 , 672.38607, -454.81926
T44W66 = 0.60947250 , 663.54823, -503.58227
T44W67 = 0.60961111 , 712.34084, -539.679
T44W68 = 0.60974972 , 713.55484, -535.55811
T44W69 = 0.60988833 , 728.09181, -536.28725
T44W70 = 0.61002722 , 735.22912, -529.05643
T44W71 = 0.61016583 , 745.84387, -538.12008
T44W72 = 0.61030444 , 736.39364, -534.47334
T44W73 = 0.61044306 , 602.94201, -433.95253
T44W74 = 0.61058167 , 609.26011, -480.84422
T44W75 = 0.61072056 , 692.48579, -528.06661
T44W76 = 0.61085917 , 703.7962, -528.6935
T44W77 = 0.61099778 , 725.5619, -539.83467
T44W78 = 0.61113639 , 716.3711, -533.345
T44W79 = 0.61127500 , 725.45107, -536.92457
T44W80 = 0.61141389 , 704.63826, -544.96146
T44W81 = 0.61155250 , 463.67018, -401.02222
T44W82 = 0.61169111 , 535.18697, -438.57853
T44W83 = 0.61182972 , 664.16907, -512.76871
T44W84 = 0.61196833 , 743.88551, -533.98691
T44W85 = 0.61210722 , 771.17374, -533.034
T44W86 = 0.61224583 , 726.5243, -537.36581
T44W87 = 0.61238444 , 743.23597, -538.60895
T44W88 = 0.61252306 , 702.95872, -545.54727
T44W89 = 0.61266167 , 556.71717, -399.57545
T44W90 = 0.61280056 , 599.77307, -446.62272
T44W91 = 0.61293917 , 728.59062, -517.13117
T44W92 = 0.61307778 , 740.95901, -533.06255
T44W93 = 0.61321639 , 783.64206, -529.37304
T44W94 = 0.61335500 , 727.79742, -531.96622
T44W95 = 0.61349389 , 720.34233, -541.24335
T44W96 = 0.61363250 , 773.45435, -532.817
T45W1 = 0.61379278 , 713.79036, -548.58436
T45W2 = 0.61393139 , 736.0537, -540.01537
T45W3 = 0.61407000 , 767.51696, -540.18475
T45W4 = 0.61420889 , 752.14849, -541.95132
T45W5 = 0.61434750 , 738.65584, -540.73572
T45W6 = 0.61448611 , 732.98118, -540.12614
T45W7 = 0.61462472 , 721.62596, -553.16631
T45W8 = 0.61475056 , 735.06768, -535.04031
T45W9 = 0.61488917 , 754.80857, -531.71175
T45W10 = 0.61502778 , 718.59335, -531.84806
T45W11 = 0.61516639 , 734.2304, -542.94766
T45W12 = 0.61530500 , 743.32502, -541.52833
T45W13 = 0.61544389 , 729.66046, -536.97152
T45W14 = 0.61558250 , 744.20203, -536.34293
T45W15 = 0.61572111 , 733.00262, -541.20878
T45W16 = 0.61585972 , 736.32834, -548.9257
T45W17 = 0.61599833 , 763.76507, -534.20132
T45W18 = 0.61613722 , 726.55043, -544.48152
T45W19 = 0.61627583 , 724.5098, -544.61272
T45W20 = 0.61641444 , 716.15429, -534.93429
T45W21 = 0.61655306 , 705.31011, -536.44726
T45W22 = 0.61669167 , 712.45969, -540.35653
T45W23 = 0.61683056 , 725.23077, -541.12383
T45W24 = 0.61695611 , 738.9753, -551.62214
T45W25 = 0.61709472 , 782.41207, -538.38507
T45W26 = 0.61723333 , 721.19704, -529.22977
T45W27 = 0.61737222 , 701.28723, -541.31369
T45W28 = 0.61751083 , 690.66176, -533.11054
T45W29 = 0.61764944 , 703.0925, -538.13889
T45W30 = 0.61778806 , 686.1033, -535.57938
T45W31 = 0.61792667 , 712.41525, -536.68824
T45W32 = 0.61806556 , 710.82443, -542.76041
T45W33 = 0.61820417 , 706.70924, -482.58501
T45W34 = 0.61834278 , 696.3789, -534.62049
T45W35 = 0.61848139 , 683.76153, -540.00215
T45W36 = 0.61862000 , 683.10681, -536.58683
T45W37 = 0.61875889 , 685.78789, -535.79564
T45W38 = 0.61889750 , 698.8311, -540.82042
T45W39 = 0.61903611 , 692.10958, -538.75388
T45W40 = 0.61917472 , 707.25227, -551.13851
T45W41 = 0.61931333 , 725.52939, -489.44542
T45W42 = 0.61945222 , 735.67457, -533.48093
T45W43 = 0.61959083 , 723.62339, -534.63377
T45W44 = 0.61972944 , 696.26509, -538.95084
T45W45 = 0.61986806 , 730.08587, -540.71068
T45W46 = 0.62000667 , 684.30461, -537.87564
T45W47 = 0.62014556 , 727.78217, -539.71273
T45W48 = 0.62028417 , 732.1634, -556.27036
T45W49 = 0.62042278 , 707.11331, -481.99276
T45W50 = 0.62056139 , 706.95078, -512.76083
T45W51 = 0.62070000 , 726.02502, -536.4085
T45W52 = 0.62083889 , 694.23675, -535.75451
T45W53 = 0.62097750 , 729.46099, -538.35729
T45W54 = 0.62111611 , 675.23035, -534.41264
T45W55 = 0.62125472 , 719.70838, -541.82906
T45W56 = 0.62139333 , 718.03238, -553.76159
T45W57 = 0.62153222 , 670.8108, -486.43629
T45W58 = 0.62167083 , 718.41543, -528.69454
T45W59 = 0.62180944 , 717.79312, -536.04154
T45W60 = 0.62194806 , 708.68479, -531.20635
T45W61 = 0.62208667 , 721.28581, -535.8315
T45W62 = 0.62222556 , 728.586, -535.94543
T45W63 = 0.62236417 , 749.1012, -533.10874
T45W64 = 0.62250278 , 707.39705, -548.04332
T45W65 = 0.62264139 , 676.74045, -455.29006
T45W66 = 0.62278000 , 668.61067, -503.90248
T45W67 = 0.62291889 , 717.73999, -539.99365
T45W68 = 0.62305750 , 718.44623, -536.52937
T45W69 = 0.62319611 , 733.81589, -536.9559
T45W70 = 0.62333472 , 739.16965, -529.42888
T45W71 = 0.62347333 , 750.82957, -538.8534
T45W72 = 0.62361222 , 741.05207, -534.66218
T45W73 = 0.62375083 , 606.83793, -433.96249
T45W74 = 0.62388944 , 614.4534, -481.40266
T45W75 = 0.62402806 , 697.51052, -528.09645
T45W76 = 0.62416667 , 708.70923, -528.90975
T45W77 = 0.62430556 , 731.02105, -540.10041
T45W78 = 0.62444417 , 721.68268, -533.66717
T45W79 = 0.62458278 , 731.09942, -537.44071
T45W80 = 0.62472139 , 710.17409, -545.33146
T45W81 = 0.62486000 , 467.42837, -401.54014
T45W82 = 0.62499889 , 539.42285, -438.84593
T45W83 = 0.62513750 , 669.19005, -513.1868
T45W84 = 0.62527611 , 748.76895, -534.6463
T45W85 = 0.62541472 , 775.86959, -533.64281
T45W86 = 0.62555361 , 731.31922, -537.60231
T45W87 = 0.62569222 , 748.24564, -538.78156
T45W88 = 0.62583083 , 707.4475, -545.95136
T45W89 = 0.62596944 , 560.16703, -399.83149
T45W90 = 0.62610806 , 603.9964, -446.62733
T45W91 = 0.62624694 , 732.72836, -517.18891
T45W92 = 0.62638556 , 746.65445, -533.72675
T45W93 = 0.62652417 , 788.08612, -529.97504
T45W94 = 0.62666278 , 732.76981, -532.19427
T45W95 = 0.62680139 , 724.49843, -541.52287
T45W96 = 0.62694028 , 777.40811, -533.26321
T46W1 = 0.62712639 , 718.01635, -548.49107
T46W2 = 0.62726528 , 741.10608, -540.14914
T46W3 = 0.62740389 , 771.78322, -540.89463
T46W4 = 0.62754250 , 756.45184, -542.16929
T46W5 = 0.62768111 , 743.98008, -541.29033
T46W6 = 0.62781972 , 737.66468, -540.24736
T46W7 = 0.62795861 , 726.1569, -553.50743
T46W8 = 0.62809722 , 739.75732, -535.26085
T46W9 = 0.62823583 , 758.55727, -531.86058
T46W10 = 0.62837444 , 722.90031, -532.34588
T46W11 = 0.62851306 , 739.08264, -543.31039
T46W12 = 0.62865194 , 747.57598, -541.63527
T46W13 = 0.62879056 , 733.9108, -537.61569
T46W14 = 0.62892917 , 748.42436, -536.53335
T46W15 = 0.62906778 , 737.14283, -541.28976
T46W16 = 0.62920639 , 741.27892, -549.24246
T46W17 = 0.62934528 , 767.84684, -534.54569
T46W18 = 0.62948389 , 730.87494, -544.85947
T46W19 = 0.62962250 , 730.18472, -544.93993
T46W20 = 0.62976111 , 721.00624, -535.03806
T46W21 = 0.62989972 , 709.6211, -536.91657
T46W22 = 0.63003861 , 717.11239, -540.69849
T46W23 = 0.63017722 , 730.42744, -541.55623
T46W24 = 0.63031583 , 743.86708, -551.76411
T46W25 = 0.63045444 , 786.67856, -539.13904
T46W26 = 0.63059306 , 726.79681, -529.718
T46W27 = 0.63073194 , 705.98042, -541.75808
T46W28 = 0.63087056 , 695.54015, -533.74493
T46W29 = 0.63100917 , 708.23865, -538.67507
T46W30 = 0.63114778 , 690.19518, -535.98758
T46W31 = 0.63128639 , 717.02055, -536.75232
T46W32 = 0.63142528 , 715.35324, -543.02373
T46W33 = 0.63156389 , 710.15664, -482.87025
T46W34 = 0.63170250 , 700.97215, -534.53921
T46W35 = 0.63184111 , 688.67298, -540.26047
T46W36 = 0.63197972 , 687.5752, -536.9604
T46W37 = 0.63211861 , 690.77934, -536.5573
T46W38 = 0.63225722 , 702.62093, -541.16997
T46W39 = 0.63239583 , 697.86326, -539.60398
T46W40 = 0.63253444 , 711.82202, -551.8301
T46W41 = 0.63267306 , 728.90373, -489.83607
T46W42 = 0.63281194 , 740.36895, -533.81559
T46W43 = 0.63295056 , 727.87887, -535.07279
T46W44 = 0.63308917 , 700.58237, -539.24894
T46W45 = 0.63322778 , 734.28323, -540.8485
T46W46 = 0.63336639 , 688.43686, -537.86562
T46W47 = 0.63350528 , 732.13615, -540.09514
T46W48 = 0.63364389 , 737.04261, -556.33426
T46W49 = 0.63378250 , 710.41503, -482.28475
T46W50 = 0.63392111 , 711.93438, -513.19684
T46W51 = 0.63405972 , 731.73818, -536.96653
T46W52 = 0.63419861 , 699.43621, -536.03723
T46W53 = 0.63433722 , 734.12283, -538.83507
T46W54 = 0.63447583 , 680.20919, -534.77126
T46W55 = 0.63461444 , 724.18897, -542.00118
T46W56 = 0.63475306 , 722.91212, -553.91204
T46W57 = 0.63489194 , 675.18806, -486.81119
T46W58 = 0.63503056 , 722.22152, -528.35424
T46W59 = 0.63516917 , 722.55068, -536.53648
T46W60 = 0.63530778 , 712.83557, -531.40884
T46W61 = 0.63544639 , 725.98188, -536.14158
T46W62 = 0.63558528 , 733.90161, -536.31086
T46W63 = 0.63572389 , 753.55728, -533.55071
T46W64 = 0.63586250 , 711.93867, -547.87295
T46W65 = 0.63600111 , 680.57872, -455.49522
T46W66 = 0.63613972 , 673.62315, -504.14984
T46W67 = 0.63627861 , 723.93683, -540.39429
T46W68 = 0.63641722 , 723.18604, -537.24341
T46W69 = 0.63655583 , 738.73066, -537.47033
T46W70 = 0.63669444 , 743.59826, -529.77858
T46W71 = 0.63683306 , 756.19459, -539.11287
T46W72 = 0.63697194 , 744.87094, -534.81264
T46W73 = 0.63711056 , 610.69356, -434.01641
T46W74 = 0.63724917 , 619.20973, -481.58124
T46W75 = 0.63738778 , 703.31411, -528.56178
T46W76 = 0.63752639 , 713.5475, -529.15456
T46W77 = 0.63766528 , 736.34623, -540.46733
T46W78 = 0.63780389 , 726.55788, -533.98433
T46W79 = 0.63794250 , 735.96554, -537.70116
T46W80 = 0.63808111 , 715.44652, -545.46048
T46W81 = 0.63821972 , 471.08263, -401.94138
T46W82 = 0.63835861 , 543.8618, -439.15145
T46W83 = 0.63849722 , 674.02343, -513.6505
T46W84 = 0.63863583 , 752.59769, -535.2414
T46W85 = 0.63877444 , 779.6176, -534.17897
T46W86 = 0.63891306 , 736.64237, -537.95912
T46W87 = 0.63905194 , 753.39777, -539.14431
T46W88 = 0.63919056 , 712.12088, -546.23408
T46W89 = 0.63932917 , 563.77706, -400.18206
T46W90 = 0.63946778 , 607.8354, -446.42137
T46W91 = 0.63960639 , 737.07314, -517.4854
T46W92 = 0.63974528 , 751.58472, -534.04687
T46W93 = 0.63988389 , 791.69795, -530.47995
T46W94 = 0.64002250 , 737.32522, -532.32513
T46W95 = 0.64016111 , 728.59267, -541.61601
T46W96 = 0.64029972 , 780.90147, -533.61788
T47W1 = 0.64046028 , 722.36808, -548.34969
T47W2 = 0.64059889 , 744.50799, -539.76882
T47W3 = 0.64073750 , 775.724, -541.11681
T47W4 = 0.64087611 , 760.42593, -542.37038
T47W5 = 0.64101472 , 748.59649, -541.4189
T47W6 = 0.64115361 , 741.74729, -540.85451
T47W7 = 0.64129222 , 730.15062, -553.77655
T47W8 = 0.64143083 , 743.32855, -535.35851
T47W9 = 0.64156944 , 762.33522, -531.89419
T47W10 = 0.64170806 , 726.82151, -532.77255
T47W11 = 0.64184694 , 744.15229, -543.56406
T47W12 = 0.64198556 , 751.78331, -541.92741
T47W13 = 0.64212417 , 737.14448, -537.73421
T47W14 = 0.64226278 , 752.56423, -536.76199
T47W15 = 0.64240139 , 740.79771, -541.23224
T47W16 = 0.64254028 , 745.23539, -549.51925
T47W17 = 0.64267889 , 771.80129, -534.66322
T47W18 = 0.64281750 , 735.32665, -545.18931
T47W19 = 0.64295611 , 734.47473, -545.03454
T47W20 = 0.64309472 , 725.41944, -535.13931
T47W21 = 0.64323361 , 714.49184, -537.66664
T47W22 = 0.64337222 , 721.20427, -541.06432
T47W23 = 0.64351083 , 734.95217, -541.57882
T47W24 = 0.64364944 , 748.52606, -551.94618
T47W25 = 0.64378806 , 790.62298, -539.53375
T47W26 = 0.64392694 , 730.4966, -529.84213
T47W27 = 0.64406556 , 709.86991, -542.03144
T47W28 = 0.64420417 , 699.73383, -534.05849
T47W29 = 0.64434278 , 713.04071, -539.26959
T47W30 = 0.64448139 , 693.63526, -536.21812
T47W31 = 0.64462028 , 721.40931, -537.09669
T47W32 = 0.64475889 , 719.4182, -542.79201
T47W33 = 0.64489750 , 713.64078, -483.1659
T47W34 = 0.64503611 , 705.5538, -534.65242
T47W35 = 0.64517472 , 693.50535, -540.42404
T47W36 = 0.64531361 , 691.9309, -537.21958
T47W37 = 0.64545222 , 695.12898, -537.25676
T47W38 = 0.64559083 , 706.7205, -541.62084
T47W39 = 0.64572944 , 703.72118, -540.37546
T47W40 = 0.64586806 , 715.35034, -551.45383
T47W41 = 0.64600694 , 732.19768, -490.27102
T47W42 = 0.64614556 , 745.26979, -534.38963
T47W43 = 0.64628417 , 732.1733, -535.5183
T47W44 = 0.64642278 , 704.46572, -539.65829
T47W45 = 0.64656139 , 738.96929, -541.5598
T47W46 = 0.64670028 , 693.30052, -538.16679
T47W47 = 0.64683889 , 736.18438, -540.22987
T47W48 = 0.64697750 , 741.69954, -556.68615
T47W49 = 0.64711611 , 713.41261, -482.46675
T47W50 = 0.64725472 , 716.473, -513.51015
T47W51 = 0.64739361 , 736.36579, -537.28423
T47W52 = 0.64753222 , 703.97786, -536.59852
T47W53 = 0.64767083 , 738.56352, -539.48098
T47W54 = 0.64780944 , 684.63525, -535.01042
T47W55 = 0.64794806 , 728.34529, -542.14302
T47W56 = 0.64808694 , 727.59465, -554.12179
T47W57 = 0.64822556 , 679.3671, -487.12643
T47W58 = 0.64836417 , 726.33918, -528.10419
T47W59 = 0.64850278 , 726.94316, -536.73397
T47W60 = 0.64864139 , 717.56062, -531.54899
T47W61 = 0.64878028 , 730.69941, -536.67521
T47W62 = 0.64891889 , 738.65306, -536.58613
T47W63 = 0.64905750 , 757.5926, -533.91076
T47W64 = 0.64919611 , 716.16469, -547.90821
T47W65 = 0.64933472 , 684.40544, -455.57012
T47W66 = 0.64947361 , 678.29302, -504.32835
T47W67 = 0.64961222 , 729.39152, -540.66965
T47W68 = 0.64975083 , 727.89887, -537.79322
T47W69 = 0.64988944 , 744.05237, -538.01309
T47W70 = 0.65002806 , 747.432, -530.15368
T47W71 = 0.65016694 , 760.8767, -539.45233
T47W72 = 0.65030556 , 749.28214, -535.13129
T47W73 = 0.65044417 , 614.40363, -433.85032
T47W74 = 0.65058278 , 623.57209, -481.94222
T47W75 = 0.65072139 , 708.79552, -528.85859
T47W76 = 0.65086028 , 718.48199, -529.32376
T47W77 = 0.65099889 , 741.55354, -540.59426
T47W78 = 0.65113750 , 731.62377, -534.29342
T47W79 = 0.65127611 , 740.8225, -538.16239
T47W80 = 0.65141472 , 720.50765, -545.98623
T47W81 = 0.65155361 , 474.36278, -402.25522
T47W82 = 0.65169222 , 547.27833, -439.26327
T47W83 = 0.65183083 , 678.25273, -514.07247
T47W84 = 0.65196944 , 756.5676, -535.56361
T47W85 = 0.65210806 , 783.28479, -534.76558
T47W86 = 0.65224694 , 741.57595, -538.11679
T47W87 = 0.65238556 , 758.25781, -539.50681
T47W88 = 0.65252417 , 715.71693, -546.25957
T47W89 = 0.65266278 , 566.68013, -400.28075
T47W90 = 0.65280139 , 611.81743, -446.39404
T47W91 = 0.65294028 , 741.56313, -517.97601
T47W92 = 0.65307889 , 756.1577, -534.32292
T47W93 = 0.65321750 , 795.13887, -531.09835
T47W94 = 0.65335611 , 741.70413, -532.89171
T47W95 = 0.65349472 , 732.72464, -541.71528
T47W96 = 0.65363361 , 784.63297, -534.24167
T48W1 = 0.65379389 , 726.40006, -548.29954
T48W2 = 0.65393250 , 748.61451, -540.00024
T48W3 = 0.65407111 , 779.02532, -541.36077
T48W4 = 0.65420972 , 764.5531, -542.42041
T48W5 = 0.65434861 , 752.28726, -541.69233
T48W6 = 0.65448722 , 745.60382, -541.04013
T48W7 = 0.65462583 , 734.24158, -553.97819
T48W8 = 0.65476444 , 747.24745, -535.57101
T48W9 = 0.65490306 , 766.22205, -532.10486
T48W10 = 0.65504194 , 730.34327, -532.88912
T48W11 = 0.65518056 , 748.60641, -544.05761
T48W12 = 0.65531917 , 754.82015, -541.83768
T48W13 = 0.65545778 , 740.51389, -538.05666
T48W14 = 0.65559639 , 755.61292, -536.9097
T48W15 = 0.65573528 , 744.98159, -541.3035
T48W16 = 0.65587389 , 749.70666, -549.55098
T48W17 = 0.65601250 , 775.75984, -534.76501
T48W18 = 0.65615111 , 739.91293, -545.59385
T48W19 = 0.65628972 , 739.3294, -545.40259
T48W20 = 0.65642861 , 729.99625, -535.33523
T48W21 = 0.65656722 , 719.24411, -538.18211
T48W22 = 0.65670583 , 725.5581, -541.72308
T48W23 = 0.65684444 , 738.79339, -541.66877
T48W24 = 0.65698333 , 752.58027, -552.02141
T48W25 = 0.65712194 , 795.01654, -540.09526
T48W26 = 0.65726056 , 735.34385, -530.42588
T48W27 = 0.65739917 , 714.55002, -542.4139
T48W28 = 0.65753778 , 703.36488, -534.27014
T48W29 = 0.65767667 , 717.45532, -539.66178
T48W30 = 0.65781528 , 697.05488, -536.53327
T48W31 = 0.65795389 , 725.84896, -537.68991
T48W32 = 0.65809250 , 723.13955, -542.75325
T48W33 = 0.65823111 , 716.49241, -483.56634
T48W34 = 0.65837000 , 709.64263, -534.83218
T48W35 = 0.65850861 , 698.77446, -540.8936
T48W36 = 0.65864722 , 696.37532, -537.28882
T48W37 = 0.65878583 , 699.60181, -537.79429
T48W38 = 0.65892444 , 710.94112, -541.90717
T48W39 = 0.65906333 , 708.09883, -540.32675
T48W40 = 0.65920194 , 719.91454, -552.33313
T48W41 = 0.65934056 , 735.43363, -490.65527
T48W42 = 0.65947917 , 749.76176, -534.52585
T48W43 = 0.65961778 , 735.86757, -535.85848
T48W44 = 0.65975667 , 708.29442, -540.00667
T48W45 = 0.65989528 , 743.44993, -542.21552
T48W46 = 0.66003389 , 698.06636, -538.71042
T48W47 = 0.66015944 , 740.13181, -540.62676
T48W48 = 0.66029833 , 745.84518, -556.9946
T48W49 = 0.66043694 , 716.86914, -482.72864
T48W50 = 0.66057556 , 720.18427, -513.77674
T48W51 = 0.66071417 , 741.15413, -537.57369
T48W52 = 0.66085278 , 708.7081, -537.15997
T48W53 = 0.66099167 , 742.59599, -539.68864
T48W54 = 0.66113028 , 689.15636, -535.18072
T48W55 = 0.66126889 , 732.15692, -542.48233
T48W56 = 0.66140750 , 731.85427, -554.1036
T48W57 = 0.66154611 , 683.64443, -487.16482
T48W58 = 0.66168500 , 729.90434, -528.01381
T48W59 = 0.66182361 , 731.43698, -536.98122
T48W60 = 0.66196222 , 721.80334, -532.00443
T48W61 = 0.66210083 , 734.91239, -537.16772
T48W62 = 0.66223944 , 742.77077, -536.73089
T48W63 = 0.66237833 , 761.68873, -534.17562
T48W64 = 0.66251694 , 720.42599, -547.82722
T48W65 = 0.66265556 , 687.90361, -455.92631
T48W66 = 0.66279417 , 683.04446, -504.64761
T48W67 = 0.66293278 , 734.95915, -541.10902
T48W68 = 0.66307167 , 732.65084, -538.34503
T48W69 = 0.66321028 , 748.55257, -538.28866
T48W70 = 0.66334889 , 751.33671, -530.56175
T48W71 = 0.66348750 , 765.33962, -540.09163
T48W72 = 0.66362611 , 752.7801, -535.25245
T48W73 = 0.66376500 , 617.52849, -433.44556
T48W74 = 0.66390361 , 627.87178, -482.12239
T48W75 = 0.66404222 , 713.59632, -528.95913
T48W76 = 0.66418083 , 722.68521, -529.62366
T48W77 = 0.66431944 , 747.27358, -541.05817
T48W78 = 0.66445833 , 736.05423, -534.34465
T48W79 = 0.66459694 , 745.87771, -538.73863
T48W80 = 0.66473556 , 724.99425, -546.16624
T48W81 = 0.66487417 , 477.3625, -402.48242
T48W82 = 0.66501278 , 551.02135, -439.14296
T48W83 = 0.66515167 , 682.60546, -514.45161
T48W84 = 0.66529028 , 760.47221, -536.17899
T48W85 = 0.66542889 , 786.67275, -535.26911
T48W86 = 0.66556750 , 745.63691, -538.20825
T48W87 = 0.66570611 , 762.20759, -539.79654
T48W88 = 0.66584500 , 719.46167, -546.14302
T48W89 = 0.66598361 , 569.85458, -400.64539
T48W90 = 0.66612222 , 615.5299, -446.14646
T48W91 = 0.66626083 , 744.99099, -518.28389
T48W92 = 0.66639944 , 760.83576, -534.6479
T48W93 = 0.66653833 , 798.48718, -531.64377
T48W94 = 0.66667694 , 745.34062, -533.02335
T48W95 = 0.66681556 , 736.74582, -541.82999
T48W96 = 0.66695417 , 788.06481, -534.88929
T49W1 = 0.66712750 , 730.88617, -548.09006
T49W2 = 0.66726611 , 753.11152, -540.01356
T49W3 = 0.66740500 , 782.79059, -541.54987
T49W4 = 0.66754361 , 768.1954, -542.46896
T49W5 = 0.66768222 , 755.05339, -541.64574
T49W6 = 0.66782083 , 749.27768, -541.07545
T49W7 = 0.66795944 , 738.39971, -554.20898
T49W8 = 0.66809833 , 750.45386, -535.96829
T49W9 = 0.66823694 , 769.37096, -532.14498
T49W10 = 0.66837556 , 734.06446, -533.25217
T49W11 = 0.66851417 , 752.55837, -544.04481
T49W12 = 0.66865278 , 758.18559, -542.09107
T49W13 = 0.66879167 , 745.07073, -538.39317
T49W14 = 0.66893028 , 758.99935, -537.04672
T49W15 = 0.66906889 , 748.9567, -541.32115
T49W16 = 0.66920750 , 753.95001, -549.754
T49W17 = 0.66934611 , 780.57694, -535.19689
T49W18 = 0.66948500 , 743.55565, -545.75995
T49W19 = 0.66962361 , 743.59916, -546.03159
T49W20 = 0.66976222 , 734.11738, -535.29002
T49W21 = 0.66990083 , 724.45461, -538.65712
T49W22 = 0.67003944 , 729.32872, -541.92612
T49W23 = 0.67017833 , 742.0617, -541.67923
T49W24 = 0.67031694 , 756.62082, -552.30895
T49W25 = 0.67045556 , 798.09841, -540.35884
T49W26 = 0.67059417 , 739.92373, -530.90765
T49W27 = 0.67073278 , 718.97969, -543.05216
T49W28 = 0.67087167 , 706.91645, -534.5206
T49W29 = 0.67101028 , 721.33039, -539.86134
T49W30 = 0.67114889 , 700.36393, -536.86479
T49W31 = 0.67128750 , 730.01705, -538.05948
T49W32 = 0.67142611 , 726.34801, -542.54996
T49W33 = 0.67156500 , 719.67232, -483.95958
T49W34 = 0.67170361 , 713.56867, -535.21807
T49W35 = 0.67184222 , 704.11873, -541.38449
T49W36 = 0.67198083 , 701.16763, -537.59758
T49W37 = 0.67211944 , 703.24235, -538.13682
T49W38 = 0.67225833 , 714.30228, -542.2258
T49W39 = 0.67239694 , 712.03235, -540.14983
T49W40 = 0.67253556 , 724.14117, -552.69045
T49W41 = 0.67267417 , 738.60141, -491.20561
T49W42 = 0.67281278 , 754.35801, -534.71106
T49W43 = 0.67295167 , 739.16503, -536.01255
T49W44 = 0.67309028 , 712.3514, -540.62703
T49W45 = 0.67322889 , 748.25042, -542.36305
T49W46 = 0.67336750 , 702.09334, -539.12523
T49W47 = 0.67350611 , 744.30678, -541.1705
T49W48 = 0.67364500 , 749.08311, -557.2165
T49W49 = 0.67378361 , 719.74839, -482.80752
T49W50 = 0.67392222 , 724.01799, -513.99911
T49W51 = 0.67406083 , 746.04433, -537.90839
T49W52 = 0.67419944 , 713.50467, -537.62624
T49W53 = 0.67433833 , 746.12621, -539.98909
T49W54 = 0.67447694 , 693.96717, -535.6624
T49W55 = 0.67461556 , 735.43032, -542.76361
T49W56 = 0.67475417 , 736.21917, -554.26151
T49W57 = 0.67489278 , 687.27709, -487.37014
T49W58 = 0.67503167 , 733.07787, -527.85782
T49W59 = 0.67517028 , 736.19695, -537.51556
T49W60 = 0.67530889 , 726.07183, -532.22292
T49W61 = 0.67544750 , 739.51468, -537.44884
T49W62 = 0.67558611 , 746.90344, -536.98387
T49W63 = 0.67572500 , 765.64929, -534.56468
T49W64 = 0.67586361 , 724.25134, -547.98825
T49W65 = 0.67600222 , 690.91052, -456.25509
T49W66 = 0.67614083 , 687.54361, -504.97305
T49W67 = 0.67627944 , 741.21755, -541.77721
T49W68 = 0.67641833 , 737.37142, -539.20244
T49W69 = 0.67655694 , 753.11232, -538.93999
T49W70 = 0.67669556 , 755.25378, -531.07918
T49W71 = 0.67683417 , 770.23831, -540.65417
T49W72 = 0.67697278 , 756.40935, -535.45156
T49W73 = 0.67711167 , 620.5331, -433.13413
T49W74 = 0.67725028 , 632.49631, -482.62741
T49W75 = 0.67738889 , 718.26953, -529.28328
T49W76 = 0.67752750 , 726.97719, -529.73292
T49W77 = 0.67766611 , 752.15516, -541.47758
T49W78 = 0.67780500 , 740.87051, -534.64915
T49W79 = 0.67794361 , 750.05499, -539.13094
T49W80 = 0.67808222 , 729.0895, -546.14622
T49W81 = 0.67822083 , 480.52632, -402.74339
T49W82 = 0.67835944 , 554.36144, -439.15105
T49W83 = 0.67849833 , 687.01298, -514.62194
T49W84 = 0.67863694 , 764.07848, -536.80751
T49W85 = 0.67877556 , 790.40633, -535.75369
T49W86 = 0.67891417 , 749.15733, -538.24763
T49W87 = 0.67905278 , 765.53407, -539.7486
T49W88 = 0.67919167 , 723.71316, -546.50904
T49W89 = 0.67933028 , 572.59901, -400.69442
T49W90 = 0.67946889 , 618.2859, -445.97501
T49W91 = 0.67960750 , 748.01946, -518.41722
T49W92 = 0.67974611 , 764.75423, -534.8933
T49W93 = 0.67988500 , 801.44861, -531.92151
T49W94 = 0.68002361 , 749.45007, -533.35707
T49W95 = 0.68016222 , 740.99792, -542.21222
T49W96 = 0.68030083 , 791.58966, -535.46767
T50W1 = 0.68046111 , 734.68556, -547.94024
T50W2 = 0.68060000 , 757.04065, -540.07501
T50W3 = 0.68073861 , 785.77769, -542.0364
T50W4 = 0.68087722 , 772.03668, -542.64125
T50W5 = 0.68101583 , 757.75912, -541.54626
T50W6 = 0.68115444 , 752.53932, -541.27569
T50W7 = 0.68129333 , 741.3354, -553.98899
T50W8 = 0.68143194 , 753.40127, -536.52622
T50W9 = 0.68157056 , 772.813, -532.3751
T50W10 = 0.68170917 , 738.07766, -533.33898
T50W11 = 0.68184778 , 755.3717, -544.27422
T50W12 = 0.68198667 , 761.54095, -542.08355
T50W13 = 0.68212528 , 748.33351, -538.72584
T50W14 = 0.68226389 , 762.57499, -537.18373
T50W15 = 0.68240250 , 752.54559, -541.39979
T50W16 = 0.68254111 , 758.07833, -549.9727
T50W17 = 0.68268000 , 784.17981, -535.73806
T50W18 = 0.68281861 , 747.58261, -546.19029
T50W19 = 0.68295722 , 747.16597, -546.36607
T50W20 = 0.68309583 , 737.42377, -535.10324
T50W21 = 0.68323444 , 728.47705, -539.1646
T50W22 = 0.68337333 , 733.38141, -542.20094
T50W23 = 0.68351194 , 745.09354, -541.74265
T50W24 = 0.68365056 , 760.75056, -552.39832
T50W25 = 0.68378917 , 801.00599, -540.73878
T50W26 = 0.68392778 , 743.89694, -531.16686
T50W27 = 0.68406667 , 722.39511, -543.6151
T50W28 = 0.68420528 , 710.23649, -534.81344
T50W29 = 0.68434389 , 725.52339, -540.27836
T50W30 = 0.68448250 , 703.46674, -537.14131
T50W31 = 0.68462111 , 733.57888, -538.19934
T50W32 = 0.68476000 , 729.72051, -542.57324
T50W33 = 0.68489861 , 722.62709, -484.40976
T50W34 = 0.68503722 , 717.49562, -535.46825
T50W35 = 0.68517583 , 708.7286, -541.86518
T50W36 = 0.68531444 , 704.98446, -537.83302
T50W37 = 0.68545333 , 707.3292, -538.33412
T50W38 = 0.68559194 , 717.40063, -542.56759
T50W39 = 0.68573056 , 715.6578, -540.30725
T50W40 = 0.68586917 , 728.25961, -553.18356
T50W41 = 0.68600778 , 741.2329, -491.72533
T50W42 = 0.68614667 , 758.14013, -534.89112
T50W43 = 0.68628528 , 743.49298, -536.66044
T50W44 = 0.68642389 , 716.04938, -541.07404
T50W45 = 0.68656250 , 752.68668, -542.33918
T50W46 = 0.68670111 , 706.1857, -539.45199
T50W47 = 0.68684000 , 748.27542, -541.66425
T50W48 = 0.68697861 , 752.69002, -557.45484
T50W49 = 0.68711722 , 722.54308, -483.14791
T50W50 = 0.68725583 , 727.48862, -514.06078
T50W51 = 0.68739444 , 749.70916, -537.81127
T50W52 = 0.68753333 , 718.46039, -538.06523
T50W53 = 0.68767194 , 749.99485, -540.27993
T50W54 = 0.68781056 , 697.96468, -535.60581
T50W55 = 0.68794917 , 739.31017, -543.00074
T50W56 = 0.68808778 , 740.02979, -553.98004
T50W57 = 0.68822667 , 690.90369, -487.44541
T50W58 = 0.68836528 , 736.22511, -527.66954
T50W59 = 0.68850389 , 739.74818, -537.8554
T50W60 = 0.68864250 , 729.83523, -532.40124
T50W61 = 0.68878139 , 744.15693, -537.73272
T50W62 = 0.68892000 , 750.95348, -537.27588
T50W63 = 0.68905861 , 769.35936, -534.76188
T50W64 = 0.68919722 , 727.10358, -547.75558
T50W65 = 0.68933583 , 693.79293, -456.28293
T50W66 = 0.68947472 , 691.33274, -505.08635
T50W67 = 0.68961333 , 745.22648, -541.95864
T50W68 = 0.68975194 , 741.74791, -539.66598
T50W69 = 0.68989056 , 757.20008, -539.11251
T50W70 = 0.69002917 , 758.57202, -531.16022
T50W71 = 0.69016806 , 774.09353, -541.06465
T50W72 = 0.69030667 , 759.81035, -535.83139
T50W73 = 0.69044528 , 623.18679, -432.8547
T50W74 = 0.69058389 , 636.53065, -482.75947
T50W75 = 0.69072250 , 722.82892, -529.49631
T50W76 = 0.69086139 , 730.83372, -529.96989
T50W77 = 0.69100000 , 756.16617, -541.36535
T50W78 = 0.69113861 , 745.60865, -534.98745
T50W79 = 0.69127722 , 754.26436, -539.4063
T50W80 = 0.69141583 , 733.56532, -546.38755
T50W81 = 0.69155472 , 483.06437, -402.63513
T50W82 = 0.69169333 , 557.25657, -438.97865
T50W83 = 0.69183194 , 692.05479, -514.90015
T50W84 = 0.69197056 , 767.58738, -537.23452
T50W85 = 0.69210917 , 793.65083, -536.25666
T50W86 = 0.69224806 , 752.86996, -538.40891
T50W87 = 0.69238667 , 768.95081, -540.11098
T50W88 = 0.69252528 , 727.80681, -546.4953
T50W89 = 0.69266389 , 575.36874, -400.8383
T50W90 = 0.69280250 , 621.12238, -445.75066
T50W91 = 0.69294139 , 751.26299, -518.92038
T50W92 = 0.69308000 , 768.46329, -535.09442
T50W93 = 0.69321861 , 804.84678, -532.60022
T50W94 = 0.69335722 , 753.319, -533.6189
T50W95 = 0.69349583 , 744.02894, -542.27985
T50W96 = 0.69363472 , 794.79653, -535.81935
T51W1 = 0.69379056 , 738.49171, -547.77617
T51W2 = 0.69392917 , 761.21528, -540.0519
T51W3 = 0.69406806 , 790.09263, -542.45276
T51W4 = 0.69420667 , 775.05283, -542.8235
T51W5 = 0.69434528 , 761.12167, -541.66494
T51W6 = 0.69448389 , 755.98969, -541.47853
T51W7 = 0.69462250 , 744.98866, -554.17019
T51W8 = 0.69476139 , 756.12402, -536.79638
T51W9 = 0.69490000 , 775.96957, -532.39577
T51W10 = 0.69503861 , 742.06564, -533.38721
T51W11 = 0.69517722 , 758.57999, -544.41678
T51W12 = 0.69531583 , 764.81851, -542.24756
T51W13 = 0.69545472 , 752.02865, -539.1177
T51W14 = 0.69559333 , 765.4348, -537.52115
T51W15 = 0.69573194 , 755.67904, -541.37574
T51W16 = 0.69587056 , 761.93526, -550.09624
T51W17 = 0.69600917 , 787.00665, -536.0995
T51W18 = 0.69614806 , 751.46334, -546.61554
T51W19 = 0.69628667 , 750.78816, -546.48511
T51W20 = 0.69642528 , 740.83476, -535.09548
T51W21 = 0.69656389 , 731.86075, -539.41863
T51W22 = 0.69670250 , 736.48415, -542.70793
T51W23 = 0.69684139 , 749.24558, -541.64944
T51W24 = 0.69698000 , 765.2298, -552.5972
T51W25 = 0.69711861 , 803.53671, -540.97868
T51W26 = 0.69725722 , 747.69289, -531.39882
T51W27 = 0.69739583 , 725.35492, -543.94141
T51W28 = 0.69753472 , 713.90998, -535.47412
T51W29 = 0.69767333 , 729.42259, -540.69269
T51W30 = 0.69781194 , 706.68635, -537.26058
T51W31 = 0.69795056 , 737.67107, -538.59205
T51W32 = 0.69808917 , 733.15962, -542.63094
T51W33 = 0.69822806 , 726.09174, -484.86125
T51W34 = 0.69836667 , 721.44816, -535.48324
T51W35 = 0.69850528 , 712.77792, -542.24606
T51W36 = 0.69864389 , 708.53442, -537.96359
T51W37 = 0.69878250 , 711.34778, -538.80925
T51W38 = 0.69892139 , 720.80377, -542.89048
T51W39 = 0.69906000 , 719.16867, -540.47919
T51W40 = 0.69919861 , 731.5634, -553.52181
T51W41 = 0.69933722 , 743.09939, -492.06765
T51W42 = 0.69947583 , 760.91418, -534.94114
T51W43 = 0.69961472 , 747.32383, -536.93006
T51W44 = 0.69975333 , 720.33338, -541.70891
T51W45 = 0.69989194 , 756.66767, -542.80399
T51W46 = 0.70003056 , 710.58778, -539.87498
T51W47 = 0.70016917 , 751.82092, -542.07419
T51W48 = 0.70030806 , 756.88301, -557.62027
T51W49 = 0.70044667 , 725.74919, -483.42447
T51W50 = 0.70058528 , 730.97154, -514.2301
T51W51 = 0.70072389 , 753.29767, -537.88058
T51W52 = 0.70086250 , 723.03885, -538.54557
T51W53 = 0.70100139 , 753.06784, -540.34058
T51W54 = 0.70114000 , 702.73123, -535.99729
T51W55 = 0.70127861 , 742.73099, -543.00299
T51W56 = 0.70141722 , 744.53704, -554.31884
T51W57 = 0.70155583 , 694.08466, -487.40719
T51W58 = 0.70169472 , 739.05087, -527.5891
T51W59 = 0.70183333 , 743.12118, -538.16972
T51W60 = 0.70197194 , 733.42855, -532.67279
T51W61 = 0.70211056 , 747.84539, -538.13658
T51W62 = 0.70224917 , 754.73957, -537.5986
T51W63 = 0.70238806 , 772.36199, -534.81233
T51W64 = 0.70252667 , 730.50375, -547.56421
T51W65 = 0.70266528 , 696.2609, -456.23679
T51W66 = 0.70280389 , 694.65657, -505.17561
T51W67 = 0.70294250 , 750.04038, -542.34376
T51W68 = 0.70308139 , 745.95033, -540.0999
T51W69 = 0.70322000 , 760.96485, -539.39509
T51W70 = 0.70335861 , 761.40936, -531.24808
T51W71 = 0.70349722 , 777.27942, -541.47624
T51W72 = 0.70363583 , 762.89113, -535.85384
T51W73 = 0.70377472 , 626.0755, -432.62954
T51W74 = 0.70391333 , 639.94143, -482.50233
T51W75 = 0.70405194 , 726.60083, -529.45862
T51W76 = 0.70419056 , 734.37294, -530.31028
T51W77 = 0.70432917 , 760.35395, -541.59848
T51W78 = 0.70446806 , 749.49047, -535.04308
T51W79 = 0.70460667 , 757.33321, -539.32685
T51W80 = 0.70474528 , 737.6691, -546.20836
T51W81 = 0.70488389 , 486.55794, -403.13291
T51W82 = 0.70502250 , 560.7099, -439.13326
T51W83 = 0.70516139 , 696.68858, -515.06845
T51W84 = 0.70530000 , 770.60466, -537.54506
T51W85 = 0.70543861 , 796.72951, -536.51612
T51W86 = 0.70557722 , 756.6144, -538.45665
T51W87 = 0.70571583 , 772.76491, -540.37679
T51W88 = 0.70585472 , 731.73512, -546.69406
T51W89 = 0.70599333 , 577.61059, -400.87322
T51W90 = 0.70613194 , 623.8225, -445.51472
T51W91 = 0.70627056 , 753.63339, -519.04378
T51W92 = 0.70640917 , 771.40913, -535.22887
T51W93 = 0.70654806 , 807.2325, -532.96445
T51W94 = 0.70668667 , 756.76351, -533.80098
T51W95 = 0.70682528 , 747.44319, -542.61414
T51W96 = 0.70696389 , 798.19964, -536.29209
T52W1 = 0.70712417 , 741.29584, -547.45318
T52W2 = 0.70726306 , 763.989, -539.97779
T52W3 = 0.70740167 , 793.78479, -542.66721
T52W4 = 0.70754028 , 777.46237, -543.05628
T52W5 = 0.70767889 , 763.65646, -541.66392
T52W6 = 0.70781750 , 758.5512, -541.51256
T52W7 = 0.70795639 , 747.87315, -554.008
T52W8 = 0.70809500 , 759.25435, -537.22719
T52W9 = 0.70823361 , 778.64829, -532.55655
T52W10 = 0.70837222 , 745.08578, -533.31298
T52W11 = 0.70851083 , 761.60889, -544.53915
T52W12 = 0.70864972 , 767.332, -542.34104
T52W13 = 0.70878833 , 756.13485, -539.66771
T52W14 = 0.70892694 , 768.33791, -537.52017
T52W15 = 0.70906556 , 758.46692, -541.09271
T52W16 = 0.70920417 , 764.31865, -549.99277
T52W17 = 0.70934306 , 790.15859, -536.67342
T52W18 = 0.70948167 , 754.96758, -546.63003
T52W19 = 0.70962028 , 753.70964, -546.44131
T52W20 = 0.70975889 , 744.13966, -535.23295
T52W21 = 0.70989750 , 735.67003, -539.61532
T52W22 = 0.71003639 , 739.39266, -542.82295
T52W23 = 0.71017500 , 753.3297, -541.84429
T52W24 = 0.71031361 , 769.32203, -552.86039
T52W25 = 0.71045222 , 805.95475, -541.38111
T52W26 = 0.71059083 , 751.0096, -531.62842
T52W27 = 0.71072972 , 728.81108, -544.50904
T52W28 = 0.71086833 , 717.62467, -536.26702
T52W29 = 0.71100694 , 732.22837, -540.75552
T52W30 = 0.71114556 , 710.06936, -537.6067
T52W31 = 0.71128417 , 740.93527, -538.60006
T52W32 = 0.71142306 , 736.13966, -542.45404
T52W33 = 0.71156167 , 729.24851, -485.42509
T52W34 = 0.71170028 , 725.15129, -535.76284
T52W35 = 0.71183889 , 716.92042, -542.55852
T52W36 = 0.71197750 , 712.02961, -538.03599
T52W37 = 0.71211639 , 714.87691, -538.89521
T52W38 = 0.71225500 , 723.99875, -543.1612
T52W39 = 0.71239361 , 722.20004, -540.51233
T52W40 = 0.71253222 , 735.53878, -553.86989
T52W41 = 0.71267083 , 746.07729, -492.69225
T52W42 = 0.71280972 , 764.50583, -535.31594
T52W43 = 0.71294833 , 750.61354, -537.15148
T52W44 = 0.71308694 , 724.36956, -542.01801
T52W45 = 0.71322556 , 759.5923, -542.73645
T52W46 = 0.71336417 , 714.67294, -540.38661
T52W47 = 0.71350306 , 755.49146, -542.43957
T52W48 = 0.71364167 , 760.01257, -557.84146
T52W49 = 0.71378028 , 728.69767, -483.73786
T52W50 = 0.71391889 , 734.06684, -514.34204
T52W51 = 0.71405750 , 757.10378, -537.96926
T52W52 = 0.71419639 , 727.49637, -538.79251
T52W53 = 0.71433500 , 756.18248, -540.53892
T52W54 = 0.71447361 , 705.76462, -535.97674
T52W55 = 0.71461222 , 745.30048, -542.8483
T52W56 = 0.71475083 , 748.28865, -554.55864
T52W57 = 0.71488972 , 697.16298, -487.71823
T52W58 = 0.71502833 , 741.42216, -527.40889
T52W59 = 0.71516694 , 746.92113, -538.42181
T52W60 = 0.71530556 , 737.00438, -533.03338
T52W61 = 0.71544417 , 751.91269, -538.67697
T52W62 = 0.71558306 , 757.84063, -537.53795
T52W63 = 0.71572167 , 775.59179, -535.00871
T52W64 = 0.71586028 , 734.40146, -547.60863
T52W65 = 0.71599889 , 699.16387, -456.36212
T52W66 = 0.71613750 , 698.30736, -505.59818
T52W67 = 0.71627639 , 755.18197, -542.93683
T52W68 = 0.71641500 , 749.9823, -540.62889
T52W69 = 0.71655361 , 764.1765, -539.51049
T52W70 = 0.71669222 , 764.22425, -531.42936
T52W71 = 0.71683083 , 781.42043, -541.81276
T52W72 = 0.71696972 , 765.70412, -535.91616
T52W73 = 0.71710833 , 628.5047, -432.46313
T52W74 = 0.71724694 , 642.84764, -482.26951
T52W75 = 0.71738556 , 730.29298, -529.461
T52W76 = 0.71752417 , 737.45915, -530.5442
T52W77 = 0.71766306 , 764.27834, -541.86452
T52W78 = 0.71780167 , 752.98698, -535.16214
T52W79 = 0.71794028 , 759.79969, -539.28669
T52W80 = 0.71807889 , 741.02844, -546.17698
T52W81 = 0.71821750 , 489.38207, -403.31506
T52W82 = 0.71835639 , 563.80837, -439.18137
T52W83 = 0.71849500 , 700.09983, -515.32638
T52W84 = 0.71862056 , 773.80908, -538.33631
T52W85 = 0.71875917 , 799.52909, -536.69948
T52W86 = 0.71889806 , 760.67545, -538.59166
T52W87 = 0.71903667 , 775.75757, -540.65726
T52W88 = 0.71917528 , 734.81269, -546.59922
T52W89 = 0.71931389 , 579.78005, -400.9398
T52W90 = 0.71945250 , 626.65031, -445.55548
T52W91 = 0.71959139 , 756.1561, -519.14858
T52W92 = 0.71973000 , 773.4983, -534.8805
T52W93 = 0.71986861 , 810.05468, -533.73242
T52W94 = 0.72000722 , 759.457, -534.03538
T52W95 = 0.72014611 , 750.86824, -543.06225
T52W96 = 0.72028472 , 801.35843, -536.7111
T53W1 = 0.72045806 , 744.92661, -547.24675
T53W2 = 0.72059667 , 767.69362, -540.06868
T53W3 = 0.72073528 , 797.35114, -543.26971
T53W4 = 0.72087389 , 780.05348, -543.16646
T53W5 = 0.72101278 , 766.59916, -541.82298
T53W6 = 0.72115139 , 761.51323, -541.58329
T53W7 = 0.72129000 , 750.43472, -554.08217
T53W8 = 0.72142861 , 761.36753, -537.40748
T53W9 = 0.72156722 , 781.71684, -532.97501
T53W10 = 0.72170611 , 748.14795, -533.3751
T53W11 = 0.72184472 , 764.2663, -544.50644
T53W12 = 0.72198333 , 769.26297, -542.37822
T53W13 = 0.72212194 , 760.08152, -539.96575
T53W14 = 0.72226056 , 770.49998, -537.35207
T53W15 = 0.72239944 , 761.15705, -541.20989
T53W16 = 0.72253806 , 767.31892, -549.95954
T53W17 = 0.72267667 , 792.86313, -536.93467
T53W18 = 0.72281528 , 757.71452, -546.68631
T53W19 = 0.72295389 , 756.32198, -546.28386
T53W20 = 0.72309278 , 747.21811, -535.07628
T53W21 = 0.72323139 , 738.97759, -539.9022
T53W22 = 0.72337000 , 741.91909, -543.12505
T53W23 = 0.72350861 , 756.70409, -541.75053
T53W24 = 0.72364722 , 772.52148, -552.9546
T53W25 = 0.72378611 , 808.69278, -541.86969
T53W26 = 0.72392472 , 755.19815, -532.10459
T53W27 = 0.72406333 , 731.65842, -544.84782
T53W28 = 0.72420194 , 720.02735, -536.41933
T53W29 = 0.72434056 , 735.03559, -540.80926
T53W30 = 0.72447944 , 713.19061, -537.9753
T53W31 = 0.72461806 , 744.76532, -538.88514
T53W32 = 0.72475667 , 738.85304, -542.30764
T53W33 = 0.72489528 , 732.69055, -485.83641
T53W34 = 0.72503389 , 728.59216, -536.06756
T53W35 = 0.72517278 , 720.8232, -542.66851
T53W36 = 0.72531139 , 714.96162, -538.13751
T53W37 = 0.72545000 , 717.85074, -539.13568
T53W38 = 0.72558861 , 727.19808, -543.42239
T53W39 = 0.72572722 , 725.44663, -540.5756
T53W40 = 0.72586611 , 739.21466, -554.0949
T53W41 = 0.72600472 , 749.15559, -493.37447
T53W42 = 0.72614333 , 767.45508, -535.58661
T53W43 = 0.72628194 , 753.50499, -537.79037
T53W44 = 0.72642056 , 727.83397, -542.82926
T53W45 = 0.72655944 , 762.33493, -542.64883
T53W46 = 0.72669806 , 717.93039, -540.25469
T53W47 = 0.72683667 , 759.28119, -542.63425
T53W48 = 0.72697528 , 762.76355, -557.65145
T53W49 = 0.72711389 , 731.52116, -483.95864
T53W50 = 0.72725278 , 736.80302, -514.4209
T53W51 = 0.72739139 , 760.13377, -538.20804
T53W52 = 0.72753000 , 730.62361, -538.74284
T53W53 = 0.72766861 , 759.00462, -540.87685
T53W54 = 0.72780722 , 709.05321, -536.2533
T53W55 = 0.72794611 , 749.01893, -542.5613
T53W56 = 0.72808472 , 751.80044, -554.72584
T53W57 = 0.72822333 , 700.10411, -487.81298
T53W58 = 0.72836194 , 743.05016, -526.92809
T53W59 = 0.72850056 , 750.09841, -538.8048
T53W60 = 0.72863944 , 740.5925, -533.5054
T53W61 = 0.72877806 , 754.84895, -538.98846
T53W62 = 0.72891667 , 760.51219, -537.87835
T53W63 = 0.72905528 , 778.10318, -535.4195
T53W64 = 0.72919389 , 737.91355, -547.70674
T53W65 = 0.72933278 , 701.31639, -456.30238
T53W66 = 0.72947139 , 701.36525, -506.24679
T53W67 = 0.72961000 , 758.69384, -543.05516
T53W68 = 0.72974861 , 753.29039, -541.09808
T53W69 = 0.72988722 , 767.67263, -539.69342
T53W70 = 0.73002611 , 766.10813, -531.31246
T53W71 = 0.73016472 , 784.57631, -542.05684
T53W72 = 0.73030333 , 767.81452, -535.9571
T53W73 = 0.73044194 , 631.15532, -432.43925
T53W74 = 0.73058056 , 645.89155, -482.23171
T53W75 = 0.73071944 , 734.67465, -529.82611
T53W76 = 0.73085806 , 740.9452, -530.81828
T53W77 = 0.73099667 , 768.72827, -542.12169
T53W78 = 0.73113528 , 756.10565, -535.47431
T53W79 = 0.73127389 , 763.73539, -539.79851
T53W80 = 0.73141278 , 745.00808, -546.34611
T53W81 = 0.73155139 , 491.93153, -403.17068
T53W82 = 0.73169000 , 566.26323, -438.80992
T53W83 = 0.73182861 , 703.4375, -515.74184
T53W84 = 0.73196722 , 776.19892, -538.79372
T53W85 = 0.73210611 , 802.31623, -537.10931
T53W86 = 0.73224472 , 763.41208, -538.9707
T53W87 = 0.73238333 , 778.36884, -540.66274
T53W88 = 0.73252194 , 737.90368, -546.74113
T53W89 = 0.73266056 , 582.31791, -401.07271
T53W90 = 0.73279944 , 629.37158, -445.40993
T53W91 = 0.73293806 , 758.96896, -519.4444
T53W92 = 0.73307667 , 776.04945, -534.96469
T53W93 = 0.73321528 , 812.41257, -534.06691
T53W94 = 0.73335389 , 761.97627, -534.37731
T53W95 = 0.73349278 , 753.98788, -543.3969
T53W96 = 0.73363139 , 804.27716, -537.20332
T54W1 = 0.73379167 , 748.01432, -546.98655
T54W2 = 0.73393028 , 770.97736, -540.20935
T54W3 = 0.73406889 , 800.29091, -543.67913
T54W4 = 0.73420778 , 783.19049, -543.64784
T54W5 = 0.73434639 , 768.56112, -541.88328
T54W6 = 0.73448500 , 764.01665, -541.55872
T54W7 = 0.73462361 , 753.53621, -553.81592
T54W8 = 0.73476222 , 764.52365, -537.59883
T54W9 = 0.73490111 , 783.81593, -533.08472
T54W10 = 0.73503972 , 750.65637, -533.26879
T54W11 = 0.73517833 , 766.38604, -544.68696
T54W12 = 0.73531694 , 771.75564, -542.56444
T54W13 = 0.73545556 , 762.90781, -540.29253
T54W14 = 0.73559444 , 772.46448, -537.40069
T54W15 = 0.73573306 , 762.93146, -541.26969
T54W16 = 0.73587167 , 769.14141, -549.56073
T54W17 = 0.73601028 , 794.73719, -537.23334
T54W18 = 0.73614889 , 760.05284, -546.43942
T54W19 = 0.73628778 , 759.55179, -546.80346
T54W20 = 0.73642639 , 750.37869, -535.20286
T54W21 = 0.73656500 , 741.26967, -539.79304
T54W22 = 0.73670361 , 744.71855, -543.37994
T54W23 = 0.73684222 , 760.04674, -542.09987
T54W24 = 0.73698111 , 775.75645, -553.06183
T54W25 = 0.73711972 , 811.39955, -542.33031
T54W26 = 0.73725833 , 759.5054, -532.40685
T54W27 = 0.73739694 , 734.93766, -545.25878
T54W28 = 0.73753556 , 721.79702, -536.446
T54W29 = 0.73767444 , 737.45738, -540.9266
T54W30 = 0.73781306 , 716.23057, -538.38809
T54W31 = 0.73795167 , 748.30283, -539.29892
T54W32 = 0.73809028 , 741.69568, -542.24594
T54W33 = 0.73822889 , 734.93173, -485.8835
T54W34 = 0.73836778 , 731.27977, -536.27666
T54W35 = 0.73850639 , 723.9562, -542.89232
T54W36 = 0.73864500 , 717.80605, -538.16204
T54W37 = 0.73878361 , 721.55648, -539.55913
T54W38 = 0.73892222 , 730.49485, -543.74334
T54W39 = 0.73906111 , 728.49642, -540.83402
T54W40 = 0.73919972 , 742.03915, -554.15173
T54W41 = 0.73933833 , 751.78557, -493.75333
T54W42 = 0.73947694 , 769.91895, -535.86879
T54W43 = 0.73961556 , 756.19509, -538.03888
T54W44 = 0.73975444 , 731.40724, -543.23309
T54W45 = 0.73989306 , 764.85928, -542.99903
T54W46 = 0.74003167 , 721.19697, -540.23299
T54W47 = 0.74017028 , 763.2744, -543.07685
T54W48 = 0.74030889 , 765.79088, -557.40747
T54W49 = 0.74044778 , 733.95516, -484.13384
T54W50 = 0.74058639 , 739.49941, -514.69263
T54W51 = 0.74072500 , 763.23953, -538.60933
T54W52 = 0.74086361 , 734.04114, -539.01173
T54W53 = 0.74100222 , 762.01329, -541.21827
T54W54 = 0.74114111 , 712.46048, -536.37151
T54W55 = 0.74127972 , 752.42632, -542.63056
T54W56 = 0.74141833 , 755.1232, -554.61718
T54W57 = 0.74155694 , 702.94817, -488.04723
T54W58 = 0.74169556 , 744.35339, -526.56471
T54W59 = 0.74183444 , 753.61191, -539.17824
T54W60 = 0.74197306 , 742.9142, -533.40744
T54W61 = 0.74211167 , 757.44616, -539.16821
T54W62 = 0.74225028 , 763.25176, -537.78017
T54W63 = 0.74238889 , 780.73903, -535.78903
T54W64 = 0.74252778 , 740.50891, -547.47142
T54W65 = 0.74266639 , 703.32552, -456.45742
T54W66 = 0.74280500 , 704.46003, -506.57574
T54W67 = 0.74294361 , 762.08864, -543.19535
T54W68 = 0.74308222 , 755.8491, -541.13829
T54W69 = 0.74322111 , 771.29196, -539.82785
T54W70 = 0.74335972 , 767.96124, -531.16974
T54W71 = 0.74349833 , 787.29448, -542.10993
T54W72 = 0.74363694 , 769.86282, -535.94941
T54W73 = 0.74377556 , 633.56818, -431.95102
T54W74 = 0.74391444 , 648.17182, -481.92869
T54W75 = 0.74405306 , 738.6058, -530.07903
T54W76 = 0.74419167 , 743.92106, -531.06646
T54W77 = 0.74433028 , 772.38433, -542.28158
T54W78 = 0.74446889 , 758.82358, -535.61151
T54W79 = 0.74460778 , 767.0101, -540.42878
T54W80 = 0.74474639 , 748.33195, -546.61767
T54W81 = 0.74488500 , 494.99697, -403.51939
T54W82 = 0.74502361 , 569.24966, -438.74188
T54W83 = 0.74516222 , 707.14038, -516.18325
T54W84 = 0.74530111 , 778.01197, -539.32833
T54W85 = 0.74543972 , 804.23798, -537.54264
T54W86 = 0.74557833 , 765.80255, -539.09784
T54W87 = 0.74571694 , 780.81263, -540.90703
T54W88 = 0.74585556 , 740.89823, -546.67997
T54W89 = 0.74599444 , 584.07568, -400.93108
T54W90 = 0.74613306 , 631.92482, -445.23353
T54W91 = 0.74627167 , 760.97827, -519.88414
T54W92 = 0.74641028 , 779.4039, -535.59334
T54W93 = 0.74654889 , 814.14623, -534.35241
T54W94 = 0.74668778 , 765.08891, -534.8888
T54W95 = 0.74682639 , 756.4525, -543.3699
T54W96 = 0.74696500 , 806.1355, -537.59056
T55W1 = 0.74712528 , 751.04068, -546.66896
T55W2 = 0.74726389 , 773.85804, -540.17647
T55W3 = 0.74740278 , 802.8542, -543.9474
T55W4 = 0.74754139 , 785.75362, -543.72185
T55W5 = 0.74768000 , 771.1596, -541.78336
T55W6 = 0.74781861 , 766.09677, -541.58815
T55W7 = 0.74795722 , 756.02953, -553.57828
T55W8 = 0.74809611 , 767.23239, -537.94431
T55W9 = 0.74823472 , 785.91496, -533.1894
T55W10 = 0.74837333 , 753.46238, -533.48351
T55W11 = 0.74851194 , 768.62969, -544.82921
T55W12 = 0.74865056 , 775.45482, -542.86303
T55W13 = 0.74878944 , 765.56746, -540.85321
T55W14 = 0.74892806 , 774.50012, -537.61428
T55W15 = 0.74906667 , 765.77967, -541.36394
T55W16 = 0.74920528 , 771.93638, -549.60654
T55W17 = 0.74934389 , 796.57203, -537.38067
T55W18 = 0.74948278 , 762.00613, -546.39261
T55W19 = 0.74962139 , 762.03123, -546.89414
T55W20 = 0.74976000 , 753.9026, -535.21903
T55W21 = 0.74989861 , 744.0545, -539.79672
T55W22 = 0.75003722 , 746.91163, -543.54326
T55W23 = 0.75017611 , 763.03595, -542.06499
T55W24 = 0.75031472 , 778.92464, -552.98646
T55W25 = 0.75045333 , 813.92407, -542.78561
T55W26 = 0.75059194 , 763.28641, -532.91463
T55W27 = 0.75073056 , 737.30463, -545.46035
T55W28 = 0.75086944 , 723.80282, -536.99617
T55W29 = 0.75100806 , 739.98115, -541.23012
T55W30 = 0.75114667 , 719.515, -538.85519
T55W31 = 0.75128528 , 751.10271, -539.40709
T55W32 = 0.75142417 , 744.04855, -542.05554
T55W33 = 0.75156278 , 736.6037, -485.8812
T55W34 = 0.75170139 , 733.88296, -536.53307
T55W35 = 0.75184000 , 727.14508, -542.90819
T55W36 = 0.75197861 , 721.74783, -538.52459
T55W37 = 0.75211750 , 724.59538, -539.70514
T55W38 = 0.75225611 , 732.51341, -543.6978
T55W39 = 0.75239472 , 731.87568, -540.96898
T55W40 = 0.75253333 , 745.29147, -554.15303
T55W41 = 0.75267194 , 754.26787, -494.1411
T55W42 = 0.75281083 , 772.49753, -535.98418
T55W43 = 0.75294944 , 758.62803, -537.97714
T55W44 = 0.75308806 , 734.03933, -543.40116
T55W45 = 0.75322667 , 767.34151, -543.07116
T55W46 = 0.75336528 , 723.71835, -540.23117
T55W47 = 0.75350417 , 765.97697, -543.31019
T55W48 = 0.75364278 , 767.71837, -557.21324
T55W49 = 0.75378139 , 736.65396, -484.25529
T55W50 = 0.75392000 , 741.62081, -514.90215
T55W51 = 0.75405861 , 765.66143, -538.75865
T55W52 = 0.75419750 , 736.57995, -539.09729
T55W53 = 0.75433611 , 764.71375, -541.4515
T55W54 = 0.75447472 , 715.71476, -536.35969
T55W55 = 0.75461333 , 755.2518, -542.50725
T55W56 = 0.75475194 , 758.55313, -554.8165
T55W57 = 0.75489083 , 705.36362, -488.08408
T55W58 = 0.75502944 , 744.47816, -525.71763
T55W59 = 0.75516806 , 757.10722, -539.64405
T55W60 = 0.75530667 , 745.39356, -533.41527
T55W61 = 0.75544528 , 760.09292, -539.61458
T55W62 = 0.75558417 , 765.48102, -537.79306
T55W63 = 0.75572278 , 782.61213, -535.74952
T55W64 = 0.75586139 , 742.65198, -547.25381
T55W65 = 0.75600000 , 705.64328, -456.70257
T55W66 = 0.75613861 , 706.61436, -506.55502
T55W67 = 0.75627750 , 765.43095, -543.40496
T55W68 = 0.75641611 , 758.79741, -541.5684
T55W69 = 0.75655472 , 774.67723, -540.02472
T55W70 = 0.75669333 , 770.51189, -531.38478
T55W71 = 0.75683194 , 789.52798, -542.30839
T55W72 = 0.75697083 , 771.8169, -535.87117
T55W73 = 0.75710944 , 635.78238, -431.61017
T55W74 = 0.75724806 , 650.38352, -481.77768
T55W75 = 0.75738667 , 740.96221, -530.1262
T55W76 = 0.75752528 , 745.78967, -530.98697
T55W77 = 0.75766417 , 775.30511, -542.3953
T55W78 = 0.75780278 , 761.41576, -535.65139
T55W79 = 0.75794139 , 768.92375, -540.69351
T55W80 = 0.75808000 , 751.64221, -546.50497
T55W81 = 0.75821861 , 497.7859, -403.36759
T55W82 = 0.75835750 , 571.64782, -438.49318
T55W83 = 0.75849611 , 711.0888, -516.67252
T55W84 = 0.75863472 , 779.65906, -539.6245
T55W85 = 0.75877333 , 807.11218, -538.24202
T55W86 = 0.75891194 , 767.85811, -539.22323
T55W87 = 0.75905083 , 783.37208, -540.9823
T55W88 = 0.75918944 , 744.34181, -547.05715
T55W89 = 0.75932806 , 586.05343, -400.93454
T55W90 = 0.75946667 , 634.24539, -444.78464
T55W91 = 0.75960528 , 762.11805, -520.07781
T55W92 = 0.75974417 , 782.07319, -535.98219
T55W93 = 0.75988278 , 815.54057, -534.65693
T55W94 = 0.76002139 , 766.74371, -534.97067
T55W95 = 0.76016000 , 758.42687, -543.2245
T55W96 = 0.76029861 , 808.90583, -538.09308
T56W1 = 0.76045917 , 753.10777, -546.60676
T56W2 = 0.76059778 , 776.61228, -540.04549
T56W3 = 0.76073639 , 805.20732, -544.31246
T56W4 = 0.76087500 , 788.05924, -544.09792
T56W5 = 0.76101361 , 773.43788, -541.93373
T56W6 = 0.76115250 , 768.44088, -541.91898
T56W7 = 0.76129111 , 758.55297, -553.23266
T56W8 = 0.76142972 , 770.03399, -538.22663
T56W9 = 0.76156833 , 787.21928, -533.3524
T56W10 = 0.76170694 , 756.11149, -533.57819
T56W11 = 0.76184583 , 770.66427, -545.05989
T56W12 = 0.76198444 , 778.66799, -543.17084
T56W13 = 0.76212306 , 768.82425, -541.10501
T56W14 = 0.76226167 , 776.00767, -538.17935
T56W15 = 0.76240028 , 768.9264, -541.29735
T56W16 = 0.76253917 , 774.8052, -549.81729
T56W17 = 0.76267778 , 798.70628, -537.36134
T56W18 = 0.76281639 , 764.46197, -546.57946
T56W19 = 0.76295500 , 764.13818, -546.83182
T56W20 = 0.76309361 , 756.5848, -535.33792
T56W21 = 0.76323250 , 747.06999, -540.07635
T56W22 = 0.76337111 , 749.14384, -543.84899
T56W23 = 0.76350972 , 765.68271, -542.37852
T56W24 = 0.76364833 , 781.35609, -552.86885
T56W25 = 0.76378694 , 815.90309, -542.99525
T56W26 = 0.76392583 , 766.3288, -533.25041
T56W27 = 0.76406444 , 740.02719, -545.43886
T56W28 = 0.76420306 , 725.46286, -537.16854
T56W29 = 0.76434167 , 742.49583, -541.28132
T56W30 = 0.76448028 , 722.4635, -539.05868
T56W31 = 0.76461917 , 753.34788, -539.34725
T56W32 = 0.76475778 , 747.06514, -542.33965
T56W33 = 0.76489639 , 738.79376, -486.21644
T56W34 = 0.76503500 , 737.00336, -536.80385
T56W35 = 0.76517361 , 729.76207, -542.84155
T56W36 = 0.76531250 , 724.69315, -538.59884
T56W37 = 0.76545111 , 726.7566, -539.66022
T56W38 = 0.76558972 , 734.51293, -543.87092
T56W39 = 0.76572833 , 734.78347, -541.21703
T56W40 = 0.76586694 , 747.63241, -554.07221
T56W41 = 0.76600583 , 756.91616, -494.63107
T56W42 = 0.76614444 , 774.83074, -536.04202
T56W43 = 0.76628306 , 761.52932, -538.59786
T56W44 = 0.76642167 , 736.39926, -543.47885
T56W45 = 0.76656028 , 769.52013, -543.16308
T56W46 = 0.76669917 , 726.15457, -540.27571
T56W47 = 0.76683778 , 769.46592, -543.84956
T56W48 = 0.76697639 , 769.95271, -556.99055
T56W49 = 0.76711500 , 739.17581, -484.36272
T56W50 = 0.76725361 , 743.78713, -515.25284
T56W51 = 0.76739250 , 767.79064, -538.57572
T56W52 = 0.76753111 , 740.15785, -539.33921
T56W53 = 0.76766972 , 767.32191, -541.61117
T56W54 = 0.76780833 , 719.07501, -536.52992
T56W55 = 0.76794694 , 758.08466, -542.49897
T56W56 = 0.76808583 , 761.77255, -554.97037
T56W57 = 0.76822444 , 707.42434, -488.08727
T56W58 = 0.76836306 , 745.13977, -525.24982
T56W59 = 0.76850167 , 759.08624, -539.6175
T56W60 = 0.76864028 , 747.98752, -533.73346
T56W61 = 0.76877917 , 761.89085, -539.57218
T56W62 = 0.76891778 , 767.90718, -537.45838
T56W63 = 0.76905639 , 785.21069, -535.96013
T56W64 = 0.76919500 , 744.59332, -547.24203
T56W65 = 0.76933361 , 707.80213, -456.83892
T56W66 = 0.76947250 , 709.44369, -506.78606
T56W67 = 0.76961111 , 768.26442, -543.72446
T56W68 = 0.76974972 , 760.67174, -541.82488
T56W69 = 0.76988833 , 777.42208, -540.24643
T56W70 = 0.77002694 , 772.17718, -531.57934
T56W71 = 0.77016583 , 791.21491, -542.61402
T56W72 = 0.77030444 , 774.24531, -535.9967
T56W73 = 0.77044306 , 637.9036, -431.19859
T56W74 = 0.77058167 , 652.85319, -481.59842
T56W75 = 0.77072028 , 743.74696, -530.23692
T56W76 = 0.77085917 , 748.70809, -531.17686
T56W77 = 0.77099778 , 778.16696, -542.45788
T56W78 = 0.77113639 , 764.18416, -536.04543
T56W79 = 0.77127500 , 771.27028, -541.01703
T56W80 = 0.77141361 , 754.8402, -546.53779
T56W81 = 0.77155250 , 500.09691, -402.90199
T56W82 = 0.77169111 , 573.88193, -438.39456
T56W83 = 0.77182972 , 714.3048, -517.18299
T56W84 = 0.77196833 , 781.36378, -539.83689
T56W85 = 0.77210694 , 808.80167, -538.39043
T56W86 = 0.77224583 , 769.74906, -539.10818
T56W87 = 0.77238444 , 785.83776, -540.98536
T56W88 = 0.77252306 , 747.19262, -546.9863
T56W89 = 0.77266167 , 587.92838, -400.95194
T56W90 = 0.77280028 , 636.55196, -444.41632
T56W91 = 0.77293917 , 763.81748, -520.4174
T56W92 = 0.77307778 , 784.46267, -536.29293
T56W93 = 0.77321639 , 817.25291, -535.04576
T56W94 = 0.77335500 , 768.89571, -535.15647
T56W95 = 0.77349361 , 760.89701, -543.18751
T56W96 = 0.77363250 , 811.15061, -538.60681
T57W1 = 0.77379278 , 754.08101, -546.59012
T57W2 = 0.77393139 , 779.16003, -540.00353
T57W3 = 0.77407000 , 807.42384, -544.45688
T57W4 = 0.77420861 , 790.51308, -544.32662
T57W5 = 0.77434750 , 775.47548, -542.15169
T57W6 = 0.77448611 , 769.03019, -541.49089
T57W7 = 0.77462472 , 760.38173, -553.10405
T57W8 = 0.77476333 , 772.03609, -538.42357
T57W9 = 0.77490194 , 789.14478, -533.57261
T57W10 = 0.77504083 , 758.69227, -533.49752
T57W11 = 0.77517944 , 773.22293, -545.29203
T57W12 = 0.77531806 , 781.76608, -543.50862
T57W13 = 0.77545667 , 771.05047, -541.46548
T57W14 = 0.77559528 , 776.70641, -538.06189
T57W15 = 0.77573417 , 771.25928, -541.37096
T57W16 = 0.77587278 , 776.82011, -550.14719
T57W17 = 0.77601139 , 801.26616, -537.62233
T57W18 = 0.77615000 , 766.19699, -546.3663
T57W19 = 0.77628861 , 766.50134, -546.94675
T57W20 = 0.77642750 , 758.55377, -535.18301
T57W21 = 0.77656611 , 749.04995, -540.19514
T57W22 = 0.77670472 , 751.03102, -543.89914
T57W23 = 0.77684333 , 767.6042, -542.2924
T57W24 = 0.77698194 , 783.4811, -552.7735
T57W25 = 0.77712083 , 818.37333, -543.5272
T57W26 = 0.77725944 , 769.1818, -533.44453
T57W27 = 0.77739806 , 741.95867, -545.30531
T57W28 = 0.77753667 , 727.86777, -537.77024
T57W29 = 0.77767528 , 745.37133, -541.82533
T57W30 = 0.77781417 , 724.50407, -539.04747
T57W31 = 0.77795278 , 756.12156, -539.4192
T57W32 = 0.77809139 , 749.12052, -542.15656
T57W33 = 0.77823000 , 740.66999, -486.67365
T57W34 = 0.77836861 , 739.78958, -536.93857
T57W35 = 0.77850750 , 731.55498, -542.51112
T57W36 = 0.77864611 , 727.69584, -539.17633
T57W37 = 0.77878472 , 729.96299, -540.02796
T57W38 = 0.77892333 , 737.03097, -544.0644
T57W39 = 0.77906194 , 737.65621, -541.31014
T57W40 = 0.77920083 , 750.90029, -554.30448
T57W41 = 0.77933944 , 758.65674, -495.08869
T57W42 = 0.77947806 , 777.10027, -536.04947
T57W43 = 0.77961667 , 764.14699, -539.0101
T57W44 = 0.77975528 , 738.45329, -543.44356
T57W45 = 0.77989417 , 771.70223, -543.25182
T57W46 = 0.78003278 , 728.92193, -540.91318
T57W47 = 0.78017139 , 772.8815, -544.08214
T57W48 = 0.78031000 , 771.39529, -556.92746
T57W49 = 0.78044861 , 741.33564, -484.66923
T57W50 = 0.78058750 , 746.19066, -515.53155
T57W51 = 0.78072611 , 770.52049, -538.68687
T57W52 = 0.78086472 , 743.029, -539.29019
T57W53 = 0.78100333 , 769.69214, -541.83651
T57W54 = 0.78114194 , 722.27734, -536.45084
T57W55 = 0.78128083 , 760.68039, -542.55191
T57W56 = 0.78141944 , 764.58538, -554.81661
T57W57 = 0.78155806 , 709.56946, -488.03346
T57W58 = 0.78169667 , 745.27979, -524.64782
T57W59 = 0.78183528 , 760.91517, -539.59937
T57W60 = 0.78197417 , 750.78919, -533.95496
T57W61 = 0.78211278 , 764.6925, -539.99487
T57W62 = 0.78225139 , 770.72467, -537.5088
T57W63 = 0.78239000 , 786.15155, -535.75801
T57W64 = 0.78252861 , 746.61248, -546.9219
T57W65 = 0.78266750 , 709.60841, -457.16319
T57W66 = 0.78280611 , 711.9586, -507.12033
T57W67 = 0.78294472 , 770.69321, -543.87033
T57W68 = 0.78308333 , 762.82094, -542.03244
T57W69 = 0.78322222 , 780.63813, -540.54416
T57W70 = 0.78336083 , 773.70017, -531.9117
T57W71 = 0.78349944 , 793.23423, -542.77851
T57W72 = 0.78363806 , 776.64396, -536.09486
T57W73 = 0.78377667 , 639.49717, -430.81386
T57W74 = 0.78391556 , 655.09259, -481.66334
T57W75 = 0.78405417 , 746.56797, -530.36383
T57W76 = 0.78419278 , 750.70097, -531.52794
T57W77 = 0.78433139 , 780.98908, -542.84699
T57W78 = 0.78447000 , 767.22135, -536.2603
T57W79 = 0.78460889 , 773.14674, -541.12627
T57W80 = 0.78474750 , 757.06333, -546.45755
T57W81 = 0.78488611 , 501.94673, -402.40161
T57W82 = 0.78502472 , 576.14563, -438.5003
T57W83 = 0.78516333 , 716.63032, -517.26717
T57W84 = 0.78530222 , 782.32946, -540.02016
T57W85 = 0.78544083 , 809.97249, -538.68042
T57W86 = 0.78557944 , 772.02506, -539.25759
T57W87 = 0.78571806 , 788.38479, -541.27998
T57W88 = 0.78585667 , 749.96476, -547.08819
T57W89 = 0.78599556 , 589.31303, -401.08209
T57W90 = 0.78613417 , 637.73563, -444.05173
T57W91 = 0.78627278 , 765.61426, -520.82041
T57W92 = 0.78641139 , 786.54916, -536.63243
T57W93 = 0.78655000 , 818.92439, -535.28298
T57W94 = 0.78668889 , 771.20903, -535.44905
T57W95 = 0.78682750 , 763.40095, -543.1669
T57W96 = 0.78696611 , 812.7862, -538.83488
T58W1 = 0.78712639 , 755.66412, -546.53152
T58W2 = 0.78726500 , 781.80603, -540.02154
T58W3 = 0.78740389 , 809.56984, -544.91807
T58W4 = 0.78754250 , 792.83021, -544.82152
T58W5 = 0.78768111 , 777.81437, -542.21204
T58W6 = 0.78781972 , 770.88032, -541.7077
T58W7 = 0.78795833 , 761.81274, -552.92607
T58W8 = 0.78809722 , 774.02429, -538.84704
T58W9 = 0.78823583 , 790.70184, -533.78134
T58W10 = 0.78837444 , 761.10008, -533.52492
T58W11 = 0.78851306 , 774.49641, -544.97662
T58W12 = 0.78865167 , 784.07731, -543.53374
T58W13 = 0.78879056 , 773.01548, -541.517
T58W14 = 0.78892917 , 777.15546, -537.89136
T58W15 = 0.78906778 , 772.87254, -541.17555
T58W16 = 0.78920639 , 777.93766, -549.7163
T58W17 = 0.78934500 , 803.33216, -537.9114
T58W18 = 0.78948389 , 769.05018, -546.45957
T58W19 = 0.78962250 , 768.64937, -547.0232
T58W20 = 0.78976111 , 760.70692, -535.03354
T58W21 = 0.78989972 , 751.66062, -540.16589
T58W22 = 0.79003833 , 753.29851, -544.21968
T58W23 = 0.79017722 , 769.40158, -542.11412
T58W24 = 0.79031583 , 785.97991, -552.68947
T58W25 = 0.79045444 , 819.98129, -543.72945
T58W26 = 0.79059306 , 772.07958, -533.77974
T58W27 = 0.79073167 , 744.74035, -545.78998
T58W28 = 0.79087056 , 730.44868, -538.25962
T58W29 = 0.79100917 , 747.51189, -542.18598
T58W30 = 0.79114778 , 727.12662, -539.22649
T58W31 = 0.79128639 , 757.94677, -539.40504
T58W32 = 0.79142500 , 751.34057, -542.20632
T58W33 = 0.79156389 , 742.78562, -486.83977
T58W34 = 0.79170250 , 742.59557, -536.84107
T58W35 = 0.79184111 , 734.36981, -542.69395
T58W36 = 0.79197972 , 730.78449, -539.57073
T58W37 = 0.79211833 , 732.31726, -540.11034
T58W38 = 0.79225722 , 739.25257, -544.39003
T58W39 = 0.79239583 , 740.78396, -541.57927
T58W40 = 0.79253444 , 753.14615, -554.01529
T58W41 = 0.79267306 , 760.3921, -495.20003
T58W42 = 0.79281167 , 778.73077, -536.09182
T58W43 = 0.79295056 , 765.74609, -539.17804
T58W44 = 0.79308917 , 740.51993, -543.65069
T58W45 = 0.79322778 , 774.20428, -543.55959
T58W46 = 0.79336639 , 731.21191, -540.95209
T58W47 = 0.79350500 , 775.93291, -544.28833
T58W48 = 0.79364389 , 773.6799, -557.09936
T58W49 = 0.79378250 , 742.96022, -484.73252
T58W50 = 0.79392111 , 748.47884, -515.83985
T58W51 = 0.79405972 , 772.55495, -538.90577
T58W52 = 0.79419833 , 746.00532, -539.4255
T58W53 = 0.79433722 , 773.17211, -542.10975
T58W54 = 0.79447583 , 725.0511, -536.1585
T58W55 = 0.79461444 , 762.97514, -542.62319
T58W56 = 0.79475306 , 768.20382, -554.74525
T58W57 = 0.79489167 , 711.61572, -488.12482
T58W58 = 0.79503056 , 744.36353, -523.65298
T58W59 = 0.79516917 , 763.52555, -539.89003
T58W60 = 0.79530778 , 752.37157, -534.01339
T58W61 = 0.79544639 , 766.99627, -540.17865
T58W62 = 0.79558500 , 773.01579, -537.90446
T58W63 = 0.79572389 , 787.95629, -536.02191
T58W64 = 0.79586250 , 749.69721, -547.25396
T58W65 = 0.79600111 , 710.96359, -457.40448
T58W66 = 0.79613972 , 714.77266, -507.43441
T58W67 = 0.79627833 , 773.19445, -544.18139
T58W68 = 0.79641722 , 764.1965, -542.04705
T58W69 = 0.79655583 , 783.61514, -540.9078
T58W70 = 0.79669444 , 775.62384, -532.27799
T58W71 = 0.79683306 , 795.56359, -542.90597
T58W72 = 0.79697167 , 779.12455, -536.48324
T58W73 = 0.79711056 , 640.42263, -430.46299
T58W74 = 0.79724917 , 657.40259, -481.56122
T58W75 = 0.79738778 , 748.9153, -530.61672
T58W76 = 0.79752639 , 752.64699, -531.60533
T58W77 = 0.79766500 , 783.24245, -542.95489
T58W78 = 0.79780389 , 769.36662, -536.322
T58W79 = 0.79794250 , 775.09534, -541.40259
T58W80 = 0.79808111 , 760.2063, -546.42901
T58W81 = 0.79821972 , 504.26945, -402.27108
T58W82 = 0.79835833 , 577.69848, -438.53576
T58W83 = 0.79849722 , 718.73449, -517.52787
T58W84 = 0.79863583 , 783.65525, -540.57203
T58W85 = 0.79877444 , 811.96666, -539.14877
T58W86 = 0.79891306 , 773.87683, -539.46666
T58W87 = 0.79905167 , 790.83797, -541.50342
T58W88 = 0.79919056 , 752.12542, -547.09723
T58W89 = 0.79932917 , 590.43393, -401.12088
T58W90 = 0.79946778 , 639.71818, -443.94182
T58W91 = 0.79960639 , 768.24377, -521.3159
T58W92 = 0.79974500 , 788.60352, -536.94568
T58W93 = 0.79988389 , 820.04389, -535.64721
T58W94 = 0.80002250 , 772.74615, -535.55747
T58W95 = 0.80016111 , 766.04033, -543.35514
T58W96 = 0.80029972 , 814.78083, -539.29803
T59W1 = 0.80046000 , 757.58289, -546.47068
T59W2 = 0.80059889 , 784.05885, -540.12366
T59W3 = 0.80073750 , 812.10807, -545.14508
T59W4 = 0.80087611 , 794.7051, -545.13045
T59W5 = 0.80101472 , 779.26833, -542.3773
T59W6 = 0.80115333 , 772.92274, -542.05562
T59W7 = 0.80129222 , 763.30727, -552.79138
T59W8 = 0.80143083 , 775.87739, -539.05228
T59W9 = 0.80156944 , 792.08345, -534.11061
T59W10 = 0.80170806 , 762.1283, -533.41297
T59W11 = 0.80184667 , 776.21738, -544.97325
T59W12 = 0.80198556 , 786.77807, -543.82182
T59W13 = 0.80212417 , 775.11637, -541.77972
T59W14 = 0.80226278 , 778.09659, -537.69958
T59W15 = 0.80240139 , 774.24576, -541.05038
T59W16 = 0.80254000 , 779.784, -549.6754
T59W17 = 0.80267889 , 805.57206, -538.4345
T59W18 = 0.80281750 , 771.21931, -546.30119
T59W19 = 0.80295611 , 771.32143, -547.10178
T59W20 = 0.80309472 , 762.70095, -535.24321
T59W21 = 0.80323333 , 754.93761, -540.60521
T59W22 = 0.80337222 , 755.46018, -544.21779
T59W23 = 0.80351083 , 771.59668, -542.45267
T59W24 = 0.80364944 , 788.90317, -553.01854
T59W25 = 0.80378806 , 822.06429, -543.99608
T59W26 = 0.80392667 , 774.73116, -534.05575
T59W27 = 0.80406556 , 746.87726, -546.03487
T59W28 = 0.80420417 , 732.50093, -538.35301
T59W29 = 0.80434278 , 749.10115, -542.38167
T59W30 = 0.80448139 , 729.25274, -539.02986
T59W31 = 0.80462000 , 759.61665, -539.2764
T59W32 = 0.80475889 , 753.13413, -542.18248
T59W33 = 0.80489750 , 744.85029, -487.07881
T59W34 = 0.80503611 , 744.29306, -536.88244
T59W35 = 0.80517472 , 736.30264, -542.69316
T59W36 = 0.80531333 , 733.20738, -539.81905
T59W37 = 0.80545222 , 734.64834, -540.28714
T59W38 = 0.80559083 , 740.91975, -544.42211
T59W39 = 0.80572944 , 743.28185, -541.25858
T59W40 = 0.80586806 , 754.48033, -553.78006
T59W41 = 0.80600667 , 761.56262, -495.39473
T59W42 = 0.80614556 , 779.96636, -535.73944
T59W43 = 0.80628417 , 768.00104, -539.56386
T59W44 = 0.80642278 , 742.92832, -543.98351
T59W45 = 0.80656139 , 775.43359, -543.57457
T59W46 = 0.80670000 , 732.96589, -541.06306
T59W47 = 0.80683889 , 777.99992, -544.40229
T59W48 = 0.80697750 , 775.83355, -557.04799
T59W49 = 0.80711611 , 744.43631, -484.80701
T59W50 = 0.80725472 , 750.20054, -516.21583
T59W51 = 0.80739333 , 774.8087, -539.1523
T59W52 = 0.80753222 , 748.85127, -539.33683
T59W53 = 0.80767083 , 775.77084, -542.47919
T59W54 = 0.80780944 , 727.7555, -536.15707
T59W55 = 0.80794806 , 765.64552, -542.83402
T59W56 = 0.80808667 , 770.60098, -554.75936
T59W57 = 0.80822556 , 712.98673, -487.96815
T59W58 = 0.80836417 , 742.9577, -522.5475
T59W59 = 0.80850278 , 765.37302, -540.1152
T59W60 = 0.80864139 , 753.73918, -534.03515
T59W61 = 0.80878000 , 768.77411, -540.22735
T59W62 = 0.80891889 , 774.75718, -537.79275
T59W63 = 0.80905750 , 789.50475, -536.10842
T59W64 = 0.80919611 , 752.37096, -547.15539
T59W65 = 0.80933472 , 712.33786, -457.76155
T59W66 = 0.80947333 , 717.0395, -507.91537
T59W67 = 0.80961222 , 774.85728, -544.26049
T59W68 = 0.80975083 , 765.79977, -541.73909
T59W69 = 0.80988944 , 785.44343, -541.07767
T59W70 = 0.81002806 , 778.20899, -532.85441
T59W71 = 0.81016667 , 797.54644, -542.91372
T59W72 = 0.81030556 , 781.28539, -536.64563
T59W73 = 0.81044417 , 642.11158, -430.13549
T59W74 = 0.81058278 , 659.16211, -481.36682
T59W75 = 0.81072139 , 750.62193, -530.76412
T59W76 = 0.81086000 , 753.75187, -531.79447
T59W77 = 0.81099889 , 785.32875, -543.30617
T59W78 = 0.81113750 , 771.17467, -536.38335
T59W79 = 0.81127611 , 776.82927, -541.6461
T59W80 = 0.81141472 , 762.68448, -546.51635
T59W81 = 0.81155333 , 506.02463, -401.93898
T59W82 = 0.81169222 , 579.51077, -438.28644
T59W83 = 0.81183083 , 720.70515, -517.57296
T59W84 = 0.81196944 , 785.2569, -541.07042
T59W85 = 0.81210806 , 813.13034, -539.30829
T59W86 = 0.81224667 , 775.43379, -539.34632
T59W87 = 0.81238556 , 792.72805, -541.57923
T59W88 = 0.81252417 , 754.6923, -547.27447
T59W89 = 0.81266278 , 591.85164, -401.26832
T59W90 = 0.81280139 , 640.85786, -443.63988
T59W91 = 0.81294000 , 769.49614, -521.3424
T59W92 = 0.81307889 , 790.63716, -537.36162
T59W93 = 0.81321750 , 821.09843, -535.96819
T59W94 = 0.81335611 , 774.52587, -535.59121
T59W95 = 0.81349472 , 767.56346, -543.22827
T59W96 = 0.81363333 , 817.16268, -539.8908
T60W1 = 0.81379389 , 759.86953, -546.42833
T60W2 = 0.81393250 , 785.37251, -539.93791
T60W3 = 0.81407111 , 814.21778, -545.44895
T60W4 = 0.81420972 , 796.6385, -545.35341
T60W5 = 0.81434833 , 781.57857, -542.40742
T60W6 = 0.81448722 , 775.48242, -542.27746
T60W7 = 0.81462583 , 765.01953, -552.68917
T60W8 = 0.81476444 , 777.41069, -539.03199
T60W9 = 0.81490306 , 793.279, -534.43364
T60W10 = 0.81504194 , 762.71938, -533.11299
T60W11 = 0.81518056 , 777.79171, -545.10644
T60W12 = 0.81531917 , 788.8265, -544.018
T60W13 = 0.81545778 , 777.12502, -541.97333
T60W14 = 0.81559639 , 779.50251, -537.5864
T60W15 = 0.81573528 , 775.96487, -541.04328
T60W16 = 0.81587389 , 780.92817, -549.74784
T60W17 = 0.81601250 , 806.82177, -538.53676
T60W18 = 0.81615111 , 772.59425, -546.18241
T60W19 = 0.81628972 , 773.06692, -547.00249
T60W20 = 0.81642861 , 764.76184, -535.49523
T60W21 = 0.81656722 , 756.96566, -540.38046
T60W22 = 0.81670583 , 757.49006, -544.59655
T60W23 = 0.81684444 , 772.50474, -542.24536
T60W24 = 0.81698306 , 791.38084, -553.02693
T60W25 = 0.81712194 , 823.61575, -544.27907
T60W26 = 0.81726056 , 776.99347, -534.41597
T60W27 = 0.81739917 , 748.57417, -545.95346
T60W28 = 0.81753778 , 734.28607, -538.48172
T60W29 = 0.81767639 , 749.68149, -542.44298
T60W30 = 0.81781528 , 730.92911, -538.84999
T60W31 = 0.81795389 , 761.69228, -539.31175
T60W32 = 0.81809250 , 755.04865, -542.12157
T60W33 = 0.81823111 , 745.84152, -486.83549
T60W34 = 0.81836972 , 746.07099, -536.74092
T60W35 = 0.81850861 , 738.18726, -542.29487
T60W36 = 0.81864722 , 735.31912, -539.83181
T60W37 = 0.81878583 , 736.35407, -539.99856
T60W38 = 0.81892444 , 742.40435, -544.43632
T60W39 = 0.81906306 , 745.79969, -541.30153
T60W40 = 0.81920194 , 756.86947, -553.94992
T60W41 = 0.81934056 , 763.48987, -495.85243
T60W42 = 0.81947917 , 781.16384, -535.71966
T60W43 = 0.81961778 , 769.08162, -539.72187
T60W44 = 0.81975639 , 745.43474, -544.38128
T60W45 = 0.81989528 , 776.2863, -543.44523
T60W46 = 0.82003389 , 734.99598, -541.25486
T60W47 = 0.82017250 , 779.48625, -544.59171
T60W48 = 0.82031111 , 778.05213, -557.03735
T60W49 = 0.82044972 , 745.52052, -484.84633
T60W50 = 0.82058861 , 751.1951, -516.55261
T60W51 = 0.82072722 , 777.20936, -539.25404
T60W52 = 0.82086583 , 751.05656, -539.13552
T60W53 = 0.82100444 , 777.87587, -542.7393
T60W54 = 0.82114306 , 729.73447, -536.08402
T60W55 = 0.82128194 , 767.6138, -543.02261
T60W56 = 0.82142056 , 773.84006, -555.00247
T60W57 = 0.82155917 , 714.3003, -488.09874
T60W58 = 0.82169778 , 743.55354, -522.03602
T60W59 = 0.82183639 , 767.23642, -540.10743
T60W60 = 0.82197528 , 755.73699, -533.90692
T60W61 = 0.82211389 , 771.02494, -540.48353
T60W62 = 0.82225250 , 776.32132, -537.79507
T60W63 = 0.82239111 , 790.80293, -536.14345
T60W64 = 0.82252972 , 754.84386, -547.26378
T60W65 = 0.82266861 , 713.69551, -458.21182
T60W66 = 0.82280722 , 719.58219, -508.47288
T60W67 = 0.82294583 , 776.19589, -544.59414
T60W68 = 0.82308444 , 767.36876, -541.8851
T60W69 = 0.82322306 , 787.47511, -541.01943
T60W70 = 0.82336194 , 780.06365, -533.04526
T60W71 = 0.82350056 , 799.83777, -543.37123
T60W72 = 0.82363917 , 782.95062, -536.70417
T60W73 = 0.82377778 , 643.80769, -430.00314
T60W74 = 0.82391639 , 661.23168, -481.39345
T60W75 = 0.82405528 , 753.44895, -530.87189
T60W76 = 0.82419389 , 755.07905, -532.13901
T60W77 = 0.82433250 , 786.90087, -543.29799
T60W78 = 0.82447111 , 773.01754, -536.46499
T60W79 = 0.82460972 , 778.8552, -541.60549
T60W80 = 0.82474861 , 765.41523, -546.65566
T60W81 = 0.82488722 , 508.10195, -401.68224
T60W82 = 0.82502583 , 580.89895, -437.90288
T60W83 = 0.82516444 , 722.74007, -517.65906
T60W84 = 0.82530306 , 786.58651, -541.13672
T60W85 = 0.82544194 , 814.90595, -539.74916
T60W86 = 0.82558056 , 777.34451, -539.46845
T60W87 = 0.82571917 , 794.14261, -541.44859
T60W88 = 0.82585778 , 755.96561, -547.11146
T60W89 = 0.82599639 , 592.54463, -401.19453
T60W90 = 0.82613528 , 641.65388, -443.49554
T60W91 = 0.82627389 , 771.40635, -521.57663
T60W92 = 0.82641250 , 791.93621, -537.39634
T60W93 = 0.82655111 , 822.60384, -536.45973
T60W94 = 0.82668972 , 776.73882, -535.68004
T60W95 = 0.82682861 , 768.97521, -543.26116
T60W96 = 0.82696722 , 818.88445, -540.4128
T61W1 = 0.82712750 , 761.38518, -546.1888
T61W2 = 0.82726611 , 787.61457, -539.78064
T61W3 = 0.82740472 , 815.85603, -545.68052
T61W4 = 0.82754361 , 798.56778, -545.44697
T61W5 = 0.82768222 , 783.22988, -542.21779
T61W6 = 0.82782083 , 777.25032, -542.54485
T61W7 = 0.82795944 , 766.44729, -552.37812
T61W8 = 0.82809806 , 779.17778, -539.29133
T61W9 = 0.82823694 , 793.44042, -534.54241
T61W10 = 0.82837556 , 763.72399, -533.10124
T61W11 = 0.82851417 , 780.19786, -545.21059
T61W12 = 0.82865278 , 790.60216, -544.26591
T61W13 = 0.82879139 , 778.99881, -541.94749
T61W14 = 0.82893028 , 781.22937, -537.69165
T61W15 = 0.82906889 , 776.80965, -540.78648
T61W16 = 0.82920750 , 781.86784, -549.4303
T61W17 = 0.82934611 , 808.35736, -538.7057
T61W18 = 0.82948472 , 774.65943, -546.30527
T61W19 = 0.82962361 , 775.13735, -547.25039
T61W20 = 0.82976222 , 766.66366, -535.63142
T61W21 = 0.82990083 , 758.77862, -540.11688
T61W22 = 0.83003944 , 759.85829, -544.97273
T61W23 = 0.83017806 , 774.5985, -542.38433
T61W24 = 0.83031694 , 794.41834, -553.04746
T61W25 = 0.83045556 , 824.80923, -544.32358
T61W26 = 0.83059417 , 779.90026, -534.73284
T61W27 = 0.83073278 , 750.31062, -546.01725
T61W28 = 0.83087139 , 736.27364, -538.99149
T61W29 = 0.83101028 , 751.751, -542.50256
T61W30 = 0.83114889 , 732.37639, -538.85236
T61W31 = 0.83128750 , 763.82599, -539.26298
T61W32 = 0.83142611 , 757.12847, -542.29434
T61W33 = 0.83156472 , 747.12242, -487.00249
T61W34 = 0.83170361 , 747.88983, -536.74321
T61W35 = 0.83184222 , 739.53317, -541.97312
T61W36 = 0.83198083 , 737.80906, -540.11571
T61W37 = 0.83211944 , 738.60103, -540.22049
T61W38 = 0.83225806 , 743.77024, -544.48045
T61W39 = 0.83239694 , 747.44272, -541.41934
T61W40 = 0.83253556 , 758.54075, -553.7107
T61W41 = 0.83267417 , 764.94106, -496.11194
T61W42 = 0.83281278 , 782.44191, -535.51263
T61W43 = 0.83295139 , 770.43481, -539.82912
T61W44 = 0.83309028 , 746.82787, -544.32022
T61W45 = 0.83322889 , 778.04643, -543.58557
T61W46 = 0.83336750 , 737.29886, -541.40435
T61W47 = 0.83350611 , 780.09877, -544.53355
T61W48 = 0.83364472 , 780.26906, -556.89617
T61W49 = 0.83378361 , 746.39086, -484.85648
T61W50 = 0.83392222 , 752.35241, -516.65256
T61W51 = 0.83406083 , 778.98595, -539.15854
T61W52 = 0.83419944 , 753.32809, -538.97514
T61W53 = 0.83433806 , 780.92127, -543.28521
T61W54 = 0.83447694 , 732.5622, -536.03836
T61W55 = 0.83461556 , 769.29794, -543.00621
T61W56 = 0.83475417 , 776.52719, -555.20762
T61W57 = 0.83489278 , 715.3269, -488.03146
T61W58 = 0.83503139 , 743.841, -521.42417
T61W59 = 0.83517028 , 769.17499, -540.26847
T61W60 = 0.83530889 , 758.02311, -533.97661
T61W61 = 0.83544750 , 773.48661, -540.64035
T61W62 = 0.83558611 , 777.48595, -537.75891
T61W63 = 0.83572472 , 791.9894, -536.34285
T61W64 = 0.83586361 , 755.74388, -546.95096
T61W65 = 0.83600222 , 713.98874, -458.61134
T61W66 = 0.83614083 , 721.38927, -508.73122
T61W67 = 0.83627944 , 778.72431, -545.27384
T61W68 = 0.83641806 , 768.74654, -541.89351
T61W69 = 0.83655694 , 789.80645, -541.28312
T61W70 = 0.83669556 , 781.79957, -533.27135
T61W71 = 0.83683417 , 801.84838, -543.26581
T61W72 = 0.83697278 , 783.89917, -536.63076
T61W73 = 0.83711139 , 645.4131, -430.00118
T61W74 = 0.83725028 , 663.10132, -481.69308
T61W75 = 0.83738889 , 755.10181, -530.61782
T61W76 = 0.83752750 , 756.47911, -532.17782
T61W77 = 0.83766611 , 788.31356, -543.17699
T61W78 = 0.83780472 , 774.46893, -536.15154
T61W79 = 0.83794361 , 781.33171, -541.87242
T61W80 = 0.83808222 , 768.53452, -546.57775
T61W81 = 0.83822083 , 509.67434, -401.45214
T61W82 = 0.83835944 , 582.71338, -438.02662
T61W83 = 0.83849806 , 724.2372, -517.69939
T61W84 = 0.83863694 , 788.15053, -541.48356
T61W85 = 0.83877556 , 815.89272, -540.03414
T61W86 = 0.83891417 , 779.69846, -539.77257
T61W87 = 0.83905278 , 795.77719, -541.34328
T61W88 = 0.83919139 , 757.83326, -547.25489
T61W89 = 0.83933028 , 593.84711, -401.16926
T61W90 = 0.83946889 , 642.55802, -443.12684
T61W91 = 0.83960750 , 772.6699, -521.72392
T61W92 = 0.83974611 , 793.48556, -537.47749
T61W93 = 0.83988472 , 823.7995, -536.99372
T61W94 = 0.84002361 , 777.91874, -535.89303
T61W95 = 0.84016222 , 770.78564, -543.33116
T61W96 = 0.84030083 , 820.01173, -540.91034
T62W1 = 0.84046111 , 763.16763, -546.3789
T62W2 = 0.84059972 , 789.3561, -539.51766
T62W3 = 0.84073861 , 817.20904, -545.84271
T62W4 = 0.84087722 , 799.32037, -545.59288
T62W5 = 0.84101583 , 784.39149, -542.05049
T62W6 = 0.84115444 , 779.07465, -542.72709
T62W7 = 0.84129306 , 767.92286, -552.46475
T62W8 = 0.84143194 , 781.47684, -539.67322
T62W9 = 0.84157056 , 795.18538, -534.75012
T62W10 = 0.84170917 , 764.84227, -532.92946
T62W11 = 0.84184778 , 781.33457, -545.15298
T62W12 = 0.84198639 , 791.92071, -544.0743
T62W13 = 0.84212528 , 780.59171, -541.84355
T62W14 = 0.84226389 , 783.20842, -538.32904
T62W15 = 0.84240250 , 778.68988, -540.88578
T62W16 = 0.84254111 , 783.66522, -549.59088
T62W17 = 0.84267972 , 809.14512, -538.86372
T62W18 = 0.84281861 , 776.99166, -546.24622
T62W19 = 0.84295722 , 776.21547, -547.28113
T62W20 = 0.84309583 , 768.78227, -535.79494
T62W21 = 0.84323444 , 760.81565, -540.00793
T62W22 = 0.84337306 , 761.27866, -545.26749
T62W23 = 0.84351194 , 776.43199, -542.21543
T62W24 = 0.84365056 , 796.39303, -553.43237
T62W25 = 0.84378917 , 825.68507, -544.28122
T62W26 = 0.84392778 , 782.23903, -534.77246
T62W27 = 0.84406639 , 751.47261, -546.14105
T62W28 = 0.84420528 , 737.691, -538.96203
T62W29 = 0.84434389 , 754.6633, -542.92362
T62W30 = 0.84448250 , 734.20447, -538.6584
T62W31 = 0.84462111 , 765.65787, -539.23587
T62W32 = 0.84475972 , 758.92586, -542.26018
T62W33 = 0.84489861 , 747.97501, -487.11199
T62W34 = 0.84503722 , 749.03554, -536.61536
T62W35 = 0.84517583 , 741.67088, -541.75117
T62W36 = 0.84531444 , 739.53007, -540.06837
T62W37 = 0.84545306 , 740.77389, -540.14461
T62W38 = 0.84559194 , 745.26367, -544.61545
T62W39 = 0.84573056 , 748.38886, -541.50751
T62W40 = 0.84586917 , 759.52435, -553.8194
T62W41 = 0.84600778 , 766.52474, -496.45525
T62W42 = 0.84614639 , 783.70457, -535.53371
T62W43 = 0.84628528 , 772.40581, -540.00519
T62W44 = 0.84642389 , 748.27867, -544.17874
T62W45 = 0.84656250 , 779.37314, -543.66283
T62W46 = 0.84670111 , 738.69231, -541.47571
T62W47 = 0.84684000 , 781.69357, -544.43028
T62W48 = 0.84697861 , 781.7802, -556.86338
T62W49 = 0.84711722 , 747.81977, -485.00566
T62W50 = 0.84725583 , 753.22019, -516.9004
T62W51 = 0.84739444 , 781.34132, -539.45877
T62W52 = 0.84753333 , 755.5432, -538.88712
T62W53 = 0.84767194 , 783.03767, -543.66327
T62W54 = 0.84781056 , 734.12191, -536.47187
T62W55 = 0.84794917 , 770.46138, -542.98176
T62W56 = 0.84808778 , 778.47048, -555.24311
T62W57 = 0.84822667 , 716.43842, -487.91077
T62W58 = 0.84836528 , 743.56474, -520.53393
T62W59 = 0.84850389 , 770.67332, -540.23699
T62W60 = 0.84864250 , 759.36182, -533.96843
T62W61 = 0.84878111 , 775.22095, -540.40383
T62W62 = 0.84892000 , 779.31689, -538.06078
T62W63 = 0.84905861 , 793.32937, -536.52363
T62W64 = 0.84919722 , 756.11886, -546.49872
T62W65 = 0.84933583 , 715.0266, -459.06656
T62W66 = 0.84947444 , 723.27281, -508.81313
T62W67 = 0.84961333 , 780.38253, -545.21802
T62W68 = 0.84975194 , 769.24953, -542.12754
T62W69 = 0.84989056 , 791.63905, -541.44335
T62W70 = 0.85002917 , 783.79224, -533.18868
T62W71 = 0.85016778 , 803.1387, -543.03637
T62W72 = 0.85030667 , 785.47763, -536.74555
T62W73 = 0.85044528 , 646.94453, -430.04404
T62W74 = 0.85058389 , 665.11252, -481.66607
T62W75 = 0.85072250 , 757.63179, -530.73827
T62W76 = 0.85086111 , 757.78472, -532.1479
T62W77 = 0.85100000 , 790.14564, -543.34193
T62W78 = 0.85113861 , 775.82575, -536.25008
T62W79 = 0.85127722 , 783.65063, -542.02364
T62W80 = 0.85141583 , 771.01592, -546.52098
T62W81 = 0.85155444 , 510.96943, -401.08614
T62W82 = 0.85169333 , 584.4522, -437.99302
T62W83 = 0.85183194 , 725.59368, -517.86587
T62W84 = 0.85197056 , 788.9733, -541.8057
T62W85 = 0.85210917 , 817.14039, -540.49098
T62W86 = 0.85224778 , 781.08159, -539.76275
T62W87 = 0.85238667 , 796.85234, -541.2207
T62W88 = 0.85252528 , 759.48584, -547.36003
T62W89 = 0.85266389 , 594.89856, -401.24408
T62W90 = 0.85280250 , 643.3681, -442.69205
T62W91 = 0.85294111 , 773.75072, -521.86415
T62W92 = 0.85308000 , 794.44756, -537.52256
T62W93 = 0.85321861 , 824.7429, -537.48573
T62W94 = 0.85335722 , 778.72287, -535.96618
T62W95 = 0.85349583 , 771.54833, -543.26432
T62W96 = 0.85363444 , 820.91965, -541.38598
T63W1 = 0.85379500 , 764.94539, -546.44103
T63W2 = 0.85393361 , 790.48652, -539.31927
T63W3 = 0.85407222 , 818.41586, -546.15326
T63W4 = 0.85421083 , 800.3253, -545.78761
T63W5 = 0.85434944 , 785.7063, -541.8657
T63W6 = 0.85448833 , 780.51146, -543.12136
T63W7 = 0.85462694 , 769.72711, -552.29627
T63W8 = 0.85476556 , 783.20726, -539.77885
T63W9 = 0.85490417 , 796.07248, -534.62063
T63W10 = 0.85504278 , 766.30343, -532.87548
T63W11 = 0.85518167 , 782.93714, -545.17481
T63W12 = 0.85532028 , 793.76997, -544.48886
T63W13 = 0.85545889 , 781.92231, -541.43356
T63W14 = 0.85559750 , 784.2953, -538.47171
T63W15 = 0.85573611 , 780.21815, -540.73701
T63W16 = 0.85587500 , 785.23262, -549.46435
T63W17 = 0.85601361 , 810.37253, -539.06894
T63W18 = 0.85615222 , 779.02022, -546.21096
T63W19 = 0.85629083 , 777.76023, -547.39547
T63W20 = 0.85642944 , 771.25511, -536.19964
T63W21 = 0.85656833 , 762.48753, -539.87493
T63W22 = 0.85670694 , 762.60348, -545.49184
T63W23 = 0.85684556 , 777.90081, -542.63558
T63W24 = 0.85698417 , 798.2974, -553.64089
T63W25 = 0.85712278 , 827.35267, -544.38683
T63W26 = 0.85726167 , 784.39352, -534.80033
T63W27 = 0.85740028 , 752.78097, -546.12881
T63W28 = 0.85753889 , 738.99619, -539.08526
T63W29 = 0.85767750 , 756.25728, -543.10958
T63W30 = 0.85781611 , 736.63037, -538.89729
T63W31 = 0.85795500 , 767.9622, -539.41645
T63W32 = 0.85809361 , 760.4763, -542.16602
T63W33 = 0.85823222 , 748.73081, -487.15772
T63W34 = 0.85837083 , 750.22685, -536.7559
T63W35 = 0.85850944 , 743.08635, -541.59272
T63W36 = 0.85864833 , 741.56518, -540.246
T63W37 = 0.85878694 , 742.00619, -539.97279
T63W38 = 0.85892556 , 746.25367, -544.38048
T63W39 = 0.85906417 , 749.01954, -541.36657
T63W40 = 0.85920278 , 760.55988, -553.72103
T63W41 = 0.85934167 , 767.23485, -496.57314
T63W42 = 0.85948028 , 784.69498, -535.60805
T63W43 = 0.85961889 , 774.24214, -540.44464
T63W44 = 0.85975750 , 749.06705, -544.1527
T63W45 = 0.85989611 , 780.88517, -543.7457
T63W46 = 0.86003500 , 740.32082, -541.3596
T63W47 = 0.86017361 , 782.35662, -544.16238
T63W48 = 0.86031222 , 783.35044, -556.74632
T63W49 = 0.86045083 , 748.82483, -484.8781
T63W50 = 0.86058944 , 754.22683, -517.01059
T63W51 = 0.86072833 , 783.99661, -539.59662
T63W52 = 0.86086694 , 758.12063, -538.69193
T63W53 = 0.86100556 , 785.24315, -543.97687
T63W54 = 0.86114417 , 735.431, -536.72008
T63W55 = 0.86128278 , 772.24762, -543.15213
T63W56 = 0.86142167 , 780.05035, -555.3847
T63W57 = 0.86156028 , 717.68338, -488.20884
T63W58 = 0.86169889 , 744.00059, -519.91079
T63W59 = 0.86183750 , 772.28379, -540.52217
T63W60 = 0.86197611 , 759.77586, -533.78409
T63W61 = 0.86211500 , 776.6587, -540.31917
T63W62 = 0.86225361 , 780.03164, -538.19252
T63W63 = 0.86239222 , 793.71535, -536.30026
T63W64 = 0.86253083 , 757.20924, -546.32168
T63W65 = 0.86266944 , 715.88334, -459.29914
T63W66 = 0.86280833 , 724.92489, -508.95477
T63W67 = 0.86294694 , 781.81491, -545.48819
T63W68 = 0.86308556 , 769.92296, -542.11964
T63W69 = 0.86322417 , 793.35018, -541.63881
T63W70 = 0.86336278 , 785.06335, -533.33223
T63W71 = 0.86350167 , 803.25243, -542.86814
T63W72 = 0.86364028 , 786.92677, -536.76934
T63W73 = 0.86377889 , 648.00495, -429.96666
T63W74 = 0.86391750 , 666.67549, -481.73456
T63W75 = 0.86405611 , 758.63561, -530.73125
T63W76 = 0.86419500 , 758.70148, -532.1988
T63W77 = 0.86433361 , 791.66519, -543.41066
T63W78 = 0.86447222 , 777.13227, -536.07154
T63W79 = 0.86461083 , 784.93017, -542.30137
T63W80 = 0.86474944 , 773.56925, -546.62883
T63W81 = 0.86488833 , 511.97234, -400.66129
T63W82 = 0.86502694 , 585.78138, -437.7443
T63W83 = 0.86516556 , 727.65541, -517.84371
T63W84 = 0.86530417 , 790.25558, -542.07768
T63W85 = 0.86544278 , 817.81926, -540.81698
T63W86 = 0.86558167 , 782.49157, -539.64822
T63W87 = 0.86572028 , 798.74636, -541.28578
T63W88 = 0.86585889 , 760.91309, -547.17891
T63W89 = 0.86599750 , 596.06438, -401.21283
T63W90 = 0.86613611 , 643.66389, -442.59769
T63W91 = 0.86627500 , 775.0184, -521.65715
T63W92 = 0.86641361 , 795.96606, -537.57852
T63W93 = 0.86655222 , 826.26848, -538.23361
T63W94 = 0.86669083 , 780.71474, -536.37394
T63W95 = 0.86682944 , 773.04412, -543.1076
T63W96 = 0.86696833 , 821.44317, -541.73131
T64W1 = 0.86712861 , 766.13977, -546.44654
T64W2 = 0.86726722 , 790.543, -539.23648
T64W3 = 0.86740583 , 819.71297, -546.39884
T64W4 = 0.86754444 , 801.15011, -546.10438
T64W5 = 0.86768333 , 787.17448, -541.66277
T64W6 = 0.86782194 , 781.8501, -542.83858
T64W7 = 0.86796056 , 770.97069, -551.96649
T64W8 = 0.86809917 , 784.72031, -539.85261
T64W9 = 0.86823778 , 796.92286, -534.82859
T64W10 = 0.86837667 , 767.47829, -533.09659
T64W11 = 0.86851528 , 784.38766, -545.20973
T64W12 = 0.86865389 , 795.04748, -544.63098
T64W13 = 0.86879250 , 782.57501, -541.03721
T64W14 = 0.86893111 , 784.27976, -538.21936
T64W15 = 0.86907000 , 781.30402, -540.88429
T64W16 = 0.86920861 , 785.9305, -549.21741
T64W17 = 0.86934722 , 811.30803, -539.07874
T64W18 = 0.86948583 , 781.37077, -546.39587
T64W19 = 0.86962444 , 778.71043, -547.33295
T64W20 = 0.86976333 , 772.85796, -536.35423
T64W21 = 0.86990194 , 763.85532, -539.76333
T64W22 = 0.87004056 , 763.56193, -545.69415
T64W23 = 0.87017917 , 778.60131, -542.51842
T64W24 = 0.87031778 , 799.57229, -553.65755
T64W25 = 0.87045667 , 827.75409, -544.27841
T64W26 = 0.87059528 , 786.60014, -535.09918
T64W27 = 0.87073389 , 754.51294, -546.05993
T64W28 = 0.87087250 , 741.10704, -539.55582
T64W29 = 0.87101111 , 757.74984, -543.09978
T64W30 = 0.87115000 , 737.48962, -538.57797
T64W31 = 0.87128861 , 769.32518, -539.17161
T64W32 = 0.87142722 , 761.81262, -542.03657
T64W33 = 0.87156583 , 750.53623, -487.43806
T64W34 = 0.87170444 , 751.47497, -536.81655
T64W35 = 0.87184333 , 744.24411, -541.12492
T64W36 = 0.87198194 , 742.57156, -540.3843
T64W37 = 0.87212056 , 743.74816, -540.28811
T64W38 = 0.87225917 , 747.19251, -544.34642
T64W39 = 0.87239778 , 750.57032, -541.41131
T64W40 = 0.87253667 , 761.21865, -553.34731
T64W41 = 0.87267528 , 767.75828, -496.91198
T64W42 = 0.87281389 , 786.01476, -535.54423
T64W43 = 0.87295250 , 776.07102, -540.755
T64W44 = 0.87309111 , 750.39911, -544.0407
T64W45 = 0.87323000 , 781.24925, -543.63485
T64W46 = 0.87336861 , 741.03616, -541.16845
T64W47 = 0.87350722 , 783.3159, -544.22132
T64W48 = 0.87364583 , 784.92838, -556.75516
T64W49 = 0.87378444 , 749.35798, -484.55533
T64W50 = 0.87392333 , 755.41752, -517.12949
T64W51 = 0.87406194 , 785.42905, -539.85566
T64W52 = 0.87420056 , 759.67971, -538.24492
T64W53 = 0.87433917 , 787.06628, -544.02107
T64W54 = 0.87447778 , 736.82202, -536.78986
T64W55 = 0.87461667 , 773.26309, -542.65689
T64W56 = 0.87475528 , 781.59249, -555.37345
T64W57 = 0.87489389 , 718.20098, -488.34098
T64W58 = 0.87503250 , 744.38152, -519.36524
T64W59 = 0.87517111 , 774.17672, -540.39897
T64W60 = 0.87531000 , 761.29067, -533.65855
T64W61 = 0.87544861 , 778.06518, -540.21019
T64W62 = 0.87558722 , 781.33366, -538.36664
T64W63 = 0.87572583 , 794.21657, -536.39671
T64W64 = 0.87586444 , 758.69782, -546.18856
T64W65 = 0.87600333 , 716.27209, -459.33684
T64W66 = 0.87614194 , 726.50304, -509.26822
T64W67 = 0.87628056 , 783.33554, -545.69595
T64W68 = 0.87641917 , 769.64891, -542.16781
T64W69 = 0.87655778 , 794.66857, -541.92919
T64W70 = 0.87669667 , 786.50451, -533.70974
T64W71 = 0.87683528 , 804.36474, -542.76141
T64W72 = 0.87697389 , 787.42665, -536.86873
T64W73 = 0.87711250 , 648.78385, -429.89663
T64W74 = 0.87725111 , 668.35041, -481.77402
T64W75 = 0.87739000 , 760.34869, -530.86317
T64W76 = 0.87752861 , 761.10019, -532.57451
T64W77 = 0.87766722 , 792.52954, -543.39374
T64W78 = 0.87780583 , 779.09923, -536.10502
T64W79 = 0.87794472 , 786.34876, -542.30887
T64W80 = 0.87808333 , 775.44296, -546.61477
T64W81 = 0.87822194 , 513.47499, -400.45101
T64W82 = 0.87836056 , 587.20216, -437.75186
T64W83 = 0.87849917 , 729.13102, -517.97428
T64W84 = 0.87863806 , 791.59531, -542.26568
T64W85 = 0.87877667 , 818.97, -541.20835
T64W86 = 0.87891528 , 784.71273, -539.72632
T64W87 = 0.87905389 , 800.3424, -541.5118
T64W88 = 0.87919250 , 762.15743, -546.98473
T64W89 = 0.87933139 , 597.46341, -400.97292
T64W90 = 0.87947000 , 644.4453, -442.53892
T64W91 = 0.87960861 , 776.96202, -522.2565
T64W92 = 0.87974722 , 796.84033, -537.68315
T64W93 = 0.87988583 , 827.14701, -538.68262
T64W94 = 0.88002472 , 782.57197, -536.56504
T64W95 = 0.88016333 , 774.40009, -543.2129
T64W96 = 0.88030194 , 822.48362, -542.29401
T65W1 = 0.88046222 , 767.63294, -546.29969
T65W2 = 0.88060083 , 791.17916, -539.06364
T65W3 = 0.88073972 , 821.03714, -546.53681
T65W4 = 0.88087833 , 801.28069, -546.19341
T65W5 = 0.88101694 , 788.80369, -541.56764
T65W6 = 0.88115556 , 784.39381, -543.14525
T65W7 = 0.88129417 , 771.97238, -551.70602
T65W8 = 0.88143306 , 786.13797, -539.85824
T65W9 = 0.88157167 , 798.1207, -535.14783
T65W10 = 0.88171028 , 768.5421, -533.0008
T65W11 = 0.88184889 , 785.18796, -545.15651
T65W12 = 0.88198750 , 795.72743, -544.60722
T65W13 = 0.88212639 , 783.62988, -541.16037
T65W14 = 0.88226500 , 784.70548, -538.14898
T65W15 = 0.88240361 , 781.9161, -540.82369
T65W16 = 0.88254222 , 787.28803, -549.18506
T65W17 = 0.88268083 , 812.97629, -539.3287
T65W18 = 0.88281972 , 782.87808, -546.35204
T65W19 = 0.88295833 , 779.54627, -547.43278
T65W20 = 0.88309694 , 773.41119, -536.37828
T65W21 = 0.88323556 , 765.63094, -539.81691
T65W22 = 0.88337417 , 764.60182, -545.71192
T65W23 = 0.88351306 , 779.46856, -542.63788
T65W24 = 0.88365167 , 801.06621, -553.69978
T65W25 = 0.88379028 , 828.32727, -544.40689
T65W26 = 0.88392889 , 788.1559, -535.31293
T65W27 = 0.88406750 , 755.9502, -546.13576
T65W28 = 0.88420639 , 742.18704, -539.39138
T65W29 = 0.88434500 , 758.99694, -543.03175
T65W30 = 0.88448361 , 738.81975, -538.60094
T65W31 = 0.88462222 , 771.3198, -539.24579
T65W32 = 0.88476083 , 763.14947, -541.90516
T65W33 = 0.88489972 , 751.48888, -487.60939
T65W34 = 0.88503833 , 752.61352, -536.55933
T65W35 = 0.88517694 , 745.69878, -540.51317
T65W36 = 0.88531556 , 743.79697, -540.08559
T65W37 = 0.88545417 , 745.38341, -540.28453
T65W38 = 0.88559306 , 748.4725, -544.43958
T65W39 = 0.88573167 , 751.85749, -541.62199
T65W40 = 0.88587028 , 762.2546, -553.24684
T65W41 = 0.88600889 , 768.37755, -497.31287
T65W42 = 0.88614750 , 783.51636, -532.76094
T65W43 = 0.88628639 , 777.53405, -540.5658
T65W44 = 0.88642500 , 751.66889, -543.88127
T65W45 = 0.88656361 , 782.80123, -543.86367
T65W46 = 0.88670222 , 742.48231, -541.03332
T65W47 = 0.88684083 , 784.61337, -544.27048
T65W48 = 0.88697972 , 787.50556, -556.97344
T65W49 = 0.88711833 , 749.76533, -484.70744
T65W50 = 0.88725694 , 756.02906, -517.19942
T65W51 = 0.88739556 , 786.86401, -540.11441
T65W52 = 0.88753417 , 760.7586, -537.93314
T65W53 = 0.88767306 , 788.39749, -544.08768
T65W54 = 0.88781167 , 737.91357, -536.87574
T65W55 = 0.88795028 , 774.67759, -542.68158
T65W56 = 0.88808889 , 783.89061, -555.64879
T65W57 = 0.88822750 , 718.96251, -488.52862
T65W58 = 0.88836639 , 744.46131, -518.8415
T65W59 = 0.88850500 , 775.63001, -540.56833
T65W60 = 0.88864361 , 762.34368, -533.92068
T65W61 = 0.88878222 , 778.80427, -540.24004
T65W62 = 0.88892083 , 782.46845, -538.30312
T65W63 = 0.88905972 , 794.76854, -536.76958
T65W64 = 0.88919833 , 759.96637, -545.89444
T65W65 = 0.88933694 , 717.24447, -459.74854
T65W66 = 0.88947556 , 728.48339, -509.74692
T65W67 = 0.88961417 , 784.01297, -545.68026
T65W68 = 0.88975306 , 769.3063, -542.04698
T65W69 = 0.88989167 , 795.63939, -542.10319
T65W70 = 0.89003028 , 787.21436, -533.71002
T65W71 = 0.89016889 , 805.45122, -542.75839
T65W72 = 0.89030750 , 787.86232, -536.92412
T65W73 = 0.89044639 , 648.83537, -429.53973
T65W74 = 0.89058500 , 669.87117, -481.69869
T65W75 = 0.89072361 , 760.97814, -530.71019
T65W76 = 0.89086222 , 762.90241, -533.12202
T65W77 = 0.89100083 , 794.5253, -543.66211
T65W78 = 0.89113972 , 780.9073, -536.02484
T65W79 = 0.89127833 , 787.80914, -542.46439
T65W80 = 0.89141694 , 776.86456, -546.76496
T65W81 = 0.89155556 , 515.04288, -400.45988
T65W82 = 0.89169417 , 587.90575, -437.31904
T65W83 = 0.89183306 , 731.20598, -518.06709
T65W84 = 0.89197167 , 792.33081, -542.16022
T65W85 = 0.89211028 , 820.25161, -541.68526
T65W86 = 0.89224889 , 786.22659, -539.79793
T65W87 = 0.89238750 , 800.44791, -541.21665
T65W88 = 0.89252639 , 763.36243, -547.24429
T65W89 = 0.89266500 , 598.73709, -400.91815
T65W90 = 0.89280361 , 644.71143, -442.42369
T65W91 = 0.89294222 , 777.89325, -522.40958
T65W92 = 0.89308083 , 797.6809, -537.76426
T65W93 = 0.89321972 , 828.35891, -538.97796
T65W94 = 0.89335833 , 783.69049, -536.72899
T65W95 = 0.89349694 , 775.80685, -543.10951
T65W96 = 0.89363556 , 823.10517, -542.70391
T66W1 = 0.89379583 , 769.07572, -546.35652
T66W2 = 0.89393472 , 791.7205, -538.82571
T66W3 = 0.89407333 , 821.62444, -546.92784
T66W4 = 0.89421194 , 802.59427, -546.35061
T66W5 = 0.89435056 , 789.57045, -541.48603
T66W6 = 0.89448917 , 785.44253, -543.14167
T66W7 = 0.89462806 , 773.19195, -551.47747
T66W8 = 0.89476667 , 786.66218, -539.85464
T66W9 = 0.89490528 , 799.22201, -535.4012
T66W10 = 0.89504389 , 769.42911, -533.01958
T66W11 = 0.89518250 , 784.58401, -544.8589
T66W12 = 0.89532139 , 796.37537, -544.561
T66W13 = 0.89546000 , 783.44515, -541.15397
T66W14 = 0.89559861 , 784.68983, -537.89661
T66W15 = 0.89573722 , 783.0347, -540.99154
T66W16 = 0.89587583 , 788.02454, -549.08569
T66W17 = 0.89601472 , 814.80832, -539.68448
T66W18 = 0.89615333 , 783.66326, -546.04621
T66W19 = 0.89629194 , 781.27781, -547.55011
T66W20 = 0.89643056 , 775.07929, -536.57417
T66W21 = 0.89656917 , 767.34953, -539.94672
T66W22 = 0.89670806 , 765.03397, -545.77857
T66W23 = 0.89684667 , 780.65012, -542.8539
T66W24 = 0.89698528 , 802.21389, -553.62455
T66W25 = 0.89712389 , 828.92492, -544.42689
T66W26 = 0.89726250 , 789.54988, -535.41446
T66W27 = 0.89740139 , 757.29217, -546.14037
T66W28 = 0.89754000 , 743.72686, -539.32123
T66W29 = 0.89767861 , 761.14347, -543.24315
T66W30 = 0.89781722 , 739.69961, -538.6495
T66W31 = 0.89795583 , 773.53176, -539.34645
T66W32 = 0.89809472 , 764.26344, -541.61343
T66W33 = 0.89823333 , 751.60474, -487.57273
T66W34 = 0.89837194 , 754.03828, -536.504
T66W35 = 0.89851056 , 747.06999, -540.07635
T66W36 = 0.89864917 , 745.60967, -539.97224
T66W37 = 0.89878806 , 746.42277, -540.44203
T66W38 = 0.89892667 , 749.25527, -544.28946
T66W39 = 0.89906528 , 752.5266, -541.62538
T66W40 = 0.89920389 , 762.71806, -553.3394
T66W41 = 0.89934250 , 768.26046, -497.35124
T66W42 = 0.89948139 , 780.79051, -532.46311
T66W43 = 0.89962000 , 778.64044, -541.09325
T66W44 = 0.89975861 , 753.76615, -543.83704
T66W45 = 0.89989722 , 783.67168, -543.98192
T66W46 = 0.90003583 , 743.12527, -541.14454
T66W47 = 0.90017472 , 786.25648, -544.4353
T66W48 = 0.90031333 , 789.53172, -557.29101
T66W49 = 0.90045194 , 750.43985, -484.80932
T66W50 = 0.90059056 , 757.26403, -517.4625
T66W51 = 0.90072917 , 788.35469, -540.28798
T66W52 = 0.90086806 , 762.39586, -537.77466
T66W53 = 0.90100667 , 789.54412, -544.14702
T66W54 = 0.90114528 , 738.99755, -536.83642
T66W55 = 0.90128389 , 776.05237, -542.55508
T66W56 = 0.90142250 , 785.20689, -555.34735
T66W57 = 0.90156139 , 720.17696, -488.80292
T66W58 = 0.90170000 , 744.95, -518.13959
T66W59 = 0.90183861 , 777.06804, -540.48323
T66W60 = 0.90197722 , 762.98986, -534.01609
T66W61 = 0.90211583 , 779.31246, -539.98838
T66W62 = 0.90225472 , 783.08794, -538.36697
T66W63 = 0.90239333 , 794.18705, -536.86138
T66W64 = 0.90253194 , 761.77171, -545.98293
T66W65 = 0.90267056 , 717.94029, -459.87644
T66W66 = 0.90280917 , 729.77925, -509.85728
T66W67 = 0.90294806 , 785.60053, -545.93092
T66W68 = 0.90308667 , 770.2589, -542.11493
T66W69 = 0.90322528 , 796.32665, -542.20526
T66W70 = 0.90336389 , 787.21436, -533.71002
T66W71 = 0.90350250 , 805.67934, -542.91214
T66W72 = 0.90364139 , 788.99123, -537.20971
T66W73 = 0.90378000 , 649.81966, -429.50661
T66W74 = 0.90391861 , 671.27418, -481.85502
T66W75 = 0.90405722 , 760.76987, -530.80182
T66W76 = 0.90419583 , 764.19514, -533.31115
T66W77 = 0.90433472 , 795.75515, -544.01451
T66W78 = 0.90447333 , 781.73473, -535.99088
T66W79 = 0.90461194 , 789.53537, -542.43517
T66W80 = 0.90475056 , 778.63858, -546.55174
T66W81 = 0.90488917 , 516.91236, -400.26471
T66W82 = 0.90502806 , 588.5328, -437.11538
T66W83 = 0.90516667 , 732.77835, -518.25972
T66W84 = 0.90530528 , 793.45402, -542.31911
T66W85 = 0.90544389 , 820.39216, -541.9015
T66W86 = 0.90558250 , 787.71088, -539.84666
T66W87 = 0.90572139 , 801.23327, -541.38101
T66W88 = 0.90586000 , 764.06693, -547.26498
T66W89 = 0.90599861 , 599.11665, -400.62717
T66W90 = 0.90613722 , 645.99397, -442.30952
T66W91 = 0.90627583 , 778.85707, -522.58367
T66W92 = 0.90641472 , 798.38672, -538.11858
T66W93 = 0.90655333 , 829.50192, -539.59818
T66W94 = 0.90669194 , 784.56863, -536.96847
T66W95 = 0.90683056 , 777.22797, -543.25595
T66W96 = 0.90696917 , 823.17042, -542.74694
T67W1 = 0.90712972 , 770.16267, -546.03725
T67W2 = 0.90726833 , 792.76108, -538.68407
T67W3 = 0.90740694 , 822.31863, -547.01725
T67W4 = 0.90754556 , 804.33098, -546.3012
T67W5 = 0.90768417 , 789.88572, -541.58066
T67W6 = 0.90782306 , 786.64461, -543.12103
T67W7 = 0.90796167 , 774.26469, -551.38679
T67W8 = 0.90810028 , 787.33931, -539.83438
T67W9 = 0.90823889 , 800.00698, -535.56307
T67W10 = 0.90837750 , 769.75792, -533.36672
T67W11 = 0.90851639 , 784.78713, -544.63457
T67W12 = 0.90865500 , 797.55757, -544.63434
T67W13 = 0.90879361 , 783.19474, -541.10213
T67W14 = 0.90893222 , 784.88235, -538.02861
T67W15 = 0.90907083 , 783.90571, -540.62368
T67W16 = 0.90920972 , 788.26737, -549.00968
T67W17 = 0.90934833 , 815.44383, -539.85979
T67W18 = 0.90948694 , 784.20633, -545.81486
T67W19 = 0.90962556 , 782.2054, -547.58975
T67W20 = 0.90976444 , 776.25848, -536.78956
T67W21 = 0.90990306 , 768.51119, -539.92234
T67W22 = 0.91004167 , 765.84683, -545.51181
T67W23 = 0.91018028 , 781.71147, -543.10639
T67W24 = 0.91031889 , 802.79452, -553.40494
T67W25 = 0.91045778 , 829.06401, -544.64256
T67W26 = 0.91059639 , 790.66292, -535.44437
T67W27 = 0.91073500 , 757.86894, -546.07392
T67W28 = 0.91087361 , 744.76541, -539.47962
T67W29 = 0.91101222 , 761.87369, -543.16245
T67W30 = 0.91115111 , 740.78491, -538.60933
T67W31 = 0.91128972 , 774.42332, -539.36575
T67W32 = 0.91142833 , 764.90389, -541.58615
T67W33 = 0.91156694 , 752.52538, -487.72227
T67W34 = 0.91170556 , 755.85527, -536.36747
T67W35 = 0.91184444 , 748.75903, -539.8661
T67W36 = 0.91198306 , 746.61609, -539.51007
T67W37 = 0.91212167 , 747.30392, -540.48388
T67W38 = 0.91226028 , 750.54368, -544.50539
T67W39 = 0.91239889 , 753.87322, -541.75624
T67W40 = 0.91253778 , 763.61381, -553.50125
T67W41 = 0.91267639 , 768.57259, -497.43912
T67W42 = 0.91281500 , 778.80366, -531.70562
T67W43 = 0.91295361 , 779.50927, -541.21302
T67W44 = 0.91309222 , 754.56172, -543.33039
T67W45 = 0.91323111 , 783.63274, -543.83327
T67W46 = 0.91336972 , 744.08743, -541.01098
T67W47 = 0.91350833 , 787.99139, -544.53869
T67W48 = 0.91364694 , 791.24081, -557.38095
T67W49 = 0.91378556 , 751.52218, -485.06257
T67W50 = 0.91392444 , 757.5323, -517.41312
T67W51 = 0.91406306 , 789.65346, -540.32785
T67W52 = 0.91420167 , 763.27635, -537.67788
T67W53 = 0.91434028 , 790.95672, -544.51005
T67W54 = 0.91447889 , 740.93055, -536.8196
T67W55 = 0.91461778 , 776.41402, -542.44486
T67W56 = 0.91475639 , 787.04805, -555.04372
T67W57 = 0.91489500 , 721.58491, -489.20697
T67W58 = 0.91503361 , 744.54873, -517.62907
T67W59 = 0.91517222 , 778.29771, -540.49248
T67W60 = 0.91531111 , 764.26026, -534.30937
T67W61 = 0.91544972 , 780.88908, -540.11319
T67W62 = 0.91558833 , 784.16701, -538.38362
T67W63 = 0.91572694 , 794.61382, -536.78625
T67W64 = 0.91586556 , 762.7435, -545.83357
T67W65 = 0.91600444 , 718.78152, -459.99083
T67W66 = 0.91614306 , 731.4659, -510.01053
T67W67 = 0.91628167 , 786.51759, -546.32406
T67W68 = 0.91642028 , 770.00472, -541.936
T67W69 = 0.91655889 , 797.46677, -542.12644
T67W70 = 0.91669778 , 787.18047, -533.68703
T67W71 = 0.91683639 , 805.30518, -542.90528
T67W72 = 0.91697500 , 790.10446, -537.24148
T67W73 = 0.91711361 , 650.76558, -429.25111
T67W74 = 0.91725222 , 673.06667, -481.86133
T67W75 = 0.91739111 , 761.44897, -530.92009
T67W76 = 0.91752972 , 764.73846, -533.21413
T67W77 = 0.91766833 , 797.42982, -544.05737
T67W78 = 0.91780694 , 782.62019, -535.87543
T67W79 = 0.91794556 , 790.9901, -542.45982
T67W80 = 0.91808444 , 780.14452, -546.51206
T67W81 = 0.91822306 , 518.107, -399.88897
T67W82 = 0.91836167 , 589.11246, -436.78036
T67W83 = 0.91850028 , 733.67515, -518.20276
T67W84 = 0.91863889 , 794.29572, -542.40645
T67W85 = 0.91877778 , 821.02898, -542.07525
T67W86 = 0.91891639 , 789.83987, -539.84837
T67W87 = 0.91905500 , 800.84569, -541.11908
T67W88 = 0.91919361 , 764.91949, -547.14881
T67W89 = 0.91933222 , 600.29475, -400.50516
T67W90 = 0.91947111 , 646.87025, -442.31281
T67W91 = 0.91960972 , 780.76451, -522.67873
T67W92 = 0.91974833 , 798.80597, -537.91468
T67W93 = 0.91988694 , 830.75667, -540.04317
T67W94 = 0.92002556 , 785.84064, -537.1144
T67W95 = 0.92016444 , 778.41973, -543.11884
T67W96 = 0.92030306 , 824.06227, -542.96369
T68W1 = 0.92046333 , 770.99104, -546.01821
T68W2 = 0.92060194 , 793.28634, -538.6768
T68W3 = 0.92074056 , 822.52339, -547.27776
T68W4 = 0.92087944 , 805.15885, -546.61718
T68W5 = 0.92101806 , 789.91032, -541.47592
T68W6 = 0.92115667 , 787.62113, -542.94313
T68W7 = 0.92129528 , 774.941, -551.37937
T68W8 = 0.92143389 , 788.36383, -539.93027
T68W9 = 0.92157278 , 801.2213, -535.64734
T68W10 = 0.92171139 , 771.0159, -533.88006
T68W11 = 0.92185000 , 786.09402, -544.81014
T68W12 = 0.92198861 , 798.54707, -544.57469
T68W13 = 0.92212722 , 783.68655, -541.0783
T68W14 = 0.92226611 , 784.68198, -537.77044
T68W15 = 0.92240472 , 784.24316, -540.61408
T68W16 = 0.92254333 , 788.65882, -548.79186
T68W17 = 0.92268194 , 816.13937, -540.4433
T68W18 = 0.92282056 , 784.49881, -545.53076
T68W19 = 0.92295944 , 782.75365, -547.48515
T68W20 = 0.92309806 , 777.01304, -536.59001
T68W21 = 0.92323667 , 769.69805, -539.79369
T68W22 = 0.92337528 , 766.58335, -545.55259
T68W23 = 0.92351389 , 782.81606, -543.02348
T68W24 = 0.92365278 , 803.31552, -553.26785
T68W25 = 0.92379139 , 829.55605, -544.96586
T68W26 = 0.92393000 , 792.66424, -535.83177
T68W27 = 0.92406861 , 758.28663, -545.89249
T68W28 = 0.92420722 , 745.09342, -539.36041
T68W29 = 0.92434611 , 763.30604, -543.09936
T68W30 = 0.92448472 , 741.3254, -538.52779
T68W31 = 0.92462333 , 775.69074, -539.52508
T68W32 = 0.92476194 , 765.81809, -541.5114
T68W33 = 0.92490056 , 753.24518, -487.96485
T68W34 = 0.92503944 , 758.21319, -536.60953
T68W35 = 0.92517806 , 750.47871, -539.67402
T68W36 = 0.92531667 , 747.73112, -539.3629
T68W37 = 0.92545528 , 748.45733, -540.48294
T68W38 = 0.92559389 , 750.9287, -544.30476
T68W39 = 0.92573278 , 754.74453, -541.54387
T68W40 = 0.92587139 , 764.49826, -553.40998
T68W41 = 0.92601000 , 768.96438, -497.69275
T68W42 = 0.92614861 , 778.24986, -531.68602
T68W43 = 0.92628722 , 780.36224, -541.0789
T68W44 = 0.92642611 , 755.76375, -542.99507
T68W45 = 0.92656472 , 783.62574, -543.70682
T68W46 = 0.92670333 , 744.98714, -540.83081
T68W47 = 0.92684194 , 789.13795, -544.59878
T68W48 = 0.92698056 , 793.13155, -557.34706
T68W49 = 0.92711944 , 752.03149, -485.05671
T68W50 = 0.92725806 , 757.95242, -517.35095
T68W51 = 0.92739667 , 791.28371, -540.71384
T68W52 = 0.92753528 , 764.06015, -537.51206
T68W53 = 0.92767389 , 791.5145, -544.52764
T68W54 = 0.92781278 , 741.66405, -536.4041
T68W55 = 0.92795139 , 776.70495, -542.16409
T68W56 = 0.92809000 , 789.77475, -555.11129
T68W57 = 0.92822861 , 721.84672, -489.16383
T68W58 = 0.92836722 , 744.71499, -517.05082
T68W59 = 0.92850611 , 779.84021, -540.59594
T68W60 = 0.92864472 , 765.68112, -534.5869
T68W61 = 0.92878333 , 781.82831, -540.39987
T68W62 = 0.92892194 , 785.3012, -538.31578
T68W63 = 0.92906056 , 795.30054, -536.88641
T68W64 = 0.92919944 , 763.63116, -545.86447
T68W65 = 0.92933806 , 720.14355, -460.22504
T68W66 = 0.92947667 , 732.65648, -510.27084
T68W67 = 0.92961528 , 788.15555, -546.36139
T68W68 = 0.92975389 , 770.14999, -541.79706
T68W69 = 0.92989278 , 798.17134, -541.99459
T68W70 = 0.93003139 , 787.48714, -533.65426
T68W71 = 0.93017000 , 804.25823, -542.56695
T68W72 = 0.93030861 , 790.63716, -537.36162
T68W73 = 0.93044722 , 651.50787, -428.95789
T68W74 = 0.93058611 , 674.15693, -481.78816
T68W75 = 0.93072472 , 761.69547, -530.97344
T68W76 = 0.93086333 , 764.42672, -532.63986
T68W77 = 0.93100194 , 798.32247, -543.93165
T68W78 = 0.93114056 , 783.61663, -536.07579
T68W79 = 0.93127944 , 791.78978, -542.39892
T68W80 = 0.93141806 , 781.09689, -546.44796
T68W81 = 0.93155667 , 519.02742, -399.55919
T68W82 = 0.93169528 , 589.81593, -436.72745
T68W83 = 0.93183389 , 733.97303, -518.18279
T68W84 = 0.93197278 , 794.91828, -542.46551
T68W85 = 0.93211139 , 821.12111, -542.50663
T68W86 = 0.93225000 , 791.4869, -540.00193
T68W87 = 0.93238861 , 801.56656, -541.2395
T68W88 = 0.93252722 , 765.99187, -547.18873
T68W89 = 0.93266611 , 601.2441, -400.5922
T68W90 = 0.93280472 , 646.72475, -441.91517
T68W91 = 0.93294333 , 782.1394, -523.0064
T68W92 = 0.93308194 , 800.05254, -538.02387
T68W93 = 0.93322056 , 831.31576, -540.40668
T68W94 = 0.93335944 , 786.58933, -537.2637
T68W95 = 0.93349806 , 780.07676, -543.06137
T68W96 = 0.93363667 , 824.61043, -543.20109
T69W1 = 0.93379694 , 772.48639, -545.8635
T69W2 = 0.93393556 , 794.08564, -538.61231
T69W3 = 0.93407444 , 822.3762, -547.42836
T69W4 = 0.93421306 , 805.55516, -547.00955
T69W5 = 0.93435167 , 789.89525, -541.22241
T69W6 = 0.93449028 , 788.76719, -543.00244
T69W7 = 0.93462889 , 775.5467, -551.19892
T69W8 = 0.93476778 , 788.6619, -539.77051
T69W9 = 0.93490639 , 802.57622, -535.94543
T69W10 = 0.93504500 , 771.65614, -534.32348
T69W11 = 0.93518361 , 786.14243, -544.59997
T69W12 = 0.93532222 , 799.61699, -544.32348
T69W13 = 0.93546111 , 783.35731, -540.72979
T69W14 = 0.93559972 , 785.13188, -537.59557
T69W15 = 0.93573833 , 785.24202, -540.81763
T69W16 = 0.93587694 , 789.37005, -548.79619
T69W17 = 0.93601556 , 816.88982, -540.94035
T69W18 = 0.93615444 , 784.43791, -545.001
T69W19 = 0.93629306 , 783.4821, -547.26189
T69W20 = 0.93643167 , 777.49368, -536.44109
T69W21 = 0.93657028 , 770.30755, -539.73993
T69W22 = 0.93670889 , 767.18722, -545.37743
T69W23 = 0.93684778 , 783.04347, -542.69551
T69W24 = 0.93698639 , 803.59379, -553.21141
T69W25 = 0.93712500 , 830.08253, -545.3118
T69W26 = 0.93726361 , 793.45421, -535.63975
T69W27 = 0.93740222 , 759.66707, -546.04133
T69W28 = 0.93754111 , 745.02901, -539.31377
T69W29 = 0.93767972 , 763.95938, -543.32331
T69W30 = 0.93781833 , 742.84558, -538.68204
T69W31 = 0.93795694 , 776.2449, -539.54878
T69W32 = 0.93809556 , 766.31373, -541.6212
T69W33 = 0.93823444 , 753.63595, -488.21804
T69W34 = 0.93837306 , 759.94332, -536.52128
T69W35 = 0.93851167 , 751.96673, -539.66967
T69W36 = 0.93865028 , 749.37479, -539.4756
T69W37 = 0.93878889 , 749.78101, -540.24514
T69W38 = 0.93892778 , 750.9857, -544.22611
T69W39 = 0.93906639 , 756.21046, -541.63668
T69W40 = 0.93920500 , 765.56689, -553.32879
T69W41 = 0.93934361 , 768.80184, -497.58753
T69W42 = 0.93948222 , 777.47164, -531.51263
T69W43 = 0.93962111 , 781.43924, -541.09899
T69W44 = 0.93975972 , 756.88216, -542.83783
T69W45 = 0.93989833 , 783.6507, -543.60257
T69W46 = 0.94003694 , 745.6108, -540.56851
T69W47 = 0.94017556 , 790.73562, -544.96836
T69W48 = 0.94031444 , 794.28296, -557.41108
T69W49 = 0.94045306 , 752.70661, -485.15742
T69W50 = 0.94059167 , 759.17688, -517.48786
T69W51 = 0.94073028 , 792.30215, -540.67987
T69W52 = 0.94086889 , 764.84407, -537.34548
T69W53 = 0.94100778 , 792.63758, -544.68912
T69W54 = 0.94114639 , 742.30985, -536.04283
T69W55 = 0.94128500 , 776.57742, -542.07506
T69W56 = 0.94142361 , 790.70097, -555.02041
T69W57 = 0.94156250 , 722.74212, -489.21864
T69W58 = 0.94170111 , 745.3781, -517.04865
T69W59 = 0.94183972 , 781.08748, -540.85537
T69W60 = 0.94197833 , 767.43944, -534.85888
T69W61 = 0.94211694 , 782.95424, -540.69369
T69W62 = 0.94225583 , 786.06789, -538.2366
T69W63 = 0.94239444 , 797.03876, -536.9671
T69W64 = 0.94253306 , 763.92903, -545.71485
T69W65 = 0.94267167 , 720.69486, -460.36484
T69W66 = 0.94281028 , 733.6641, -510.51644
T69W67 = 0.94294917 , 788.85943, -546.23804
T69W68 = 0.94308778 , 769.9327, -541.76473
T69W69 = 0.94322639 , 798.57675, -542.02557
T69W70 = 0.94336500 , 788.63973, -533.83306
T69W71 = 0.94350361 , 804.72924, -542.63951
T69W72 = 0.94364250 , 790.91881, -537.43199
T69W73 = 0.94378111 , 652.05942, -428.53837
T69W74 = 0.94391972 , 674.67189, -481.72938
T69W75 = 0.94405833 , 762.92367, -531.11771
T69W76 = 0.94419694 , 765.10521, -532.75568
T69W77 = 0.94433583 , 798.91386, -543.9672
T69W78 = 0.94447444 , 784.09969, -535.92425
T69W79 = 0.94461306 , 793.24396, -542.41932
T69W80 = 0.94475167 , 782.54025, -546.36002
T69W81 = 0.94489028 , 520.69658, -399.36895
T69W82 = 0.94502917 , 590.38199, -436.47663
T69W83 = 0.94516778 , 735.12281, -518.30279
T69W84 = 0.94530639 , 794.98264, -542.50944
T69W85 = 0.94544500 , 821.17876, -542.91544
T69W86 = 0.94558361 , 791.73645, -540.05071
T69W87 = 0.94572250 , 801.98035, -541.39668
T69W88 = 0.94586111 , 766.75436, -547.12733
T69W89 = 0.94599972 , 602.1307, -400.63628
T69W90 = 0.94613833 , 646.73961, -441.82597
T69W91 = 0.94627694 , 783.76542, -523.38147
T69W92 = 0.94641583 , 800.86178, -538.08108
T69W93 = 0.94655444 , 832.55807, -541.09039
T69W94 = 0.94669306 , 786.9526, -537.14934
T69W95 = 0.94683167 , 781.71848, -543.23267
T69W96 = 0.94697028 , 824.79036, -543.56742
T70W1 = 0.94713083 , 772.93092, -545.57104
T70W2 = 0.94726944 , 795.3866, -538.64392
T70W3 = 0.94740806 , 822.94042, -547.43095
T70W4 = 0.94754667 , 805.4656, -547.07199
T70W5 = 0.94768528 , 790.7019, -541.2886
T70W6 = 0.94782417 , 789.22645, -542.95325
T70W7 = 0.94796278 , 776.74136, -551.0692
T70W8 = 0.94810139 , 789.30006, -540.08598
T70W9 = 0.94824000 , 803.77671, -536.26051
T70W10 = 0.94837861 , 772.04922, -534.2369
T70W11 = 0.94851750 , 786.53223, -544.38256
T70W12 = 0.94865611 , 800.54088, -544.21668
T70W13 = 0.94879472 , 782.84336, -540.37496
T70W14 = 0.94893333 , 786.04301, -537.37354
T70W15 = 0.94907194 , 785.49095, -540.86783
T70W16 = 0.94921083 , 789.90252, -548.92106
T70W17 = 0.94934944 , 817.20018, -540.89971
T70W18 = 0.94948806 , 784.26433, -544.63685
T70W19 = 0.94962667 , 783.87911, -547.17287
T70W20 = 0.94976528 , 777.20577, -536.24239
T70W21 = 0.94990417 , 770.72452, -539.5509
T70W22 = 0.95004278 , 767.70236, -545.25971
T70W23 = 0.95018139 , 783.93707, -542.70747
T70W24 = 0.95032000 , 804.26925, -553.05596
T70W25 = 0.95045861 , 830.8851, -545.59003
T70W26 = 0.95059750 , 793.96224, -535.37775
T70W27 = 0.95073611 , 761.28461, -545.99589
T70W28 = 0.95087472 , 744.99763, -539.29105
T70W29 = 0.95101333 , 765.43737, -543.53009
T70W30 = 0.95115194 , 744.05294, -538.60708
T70W31 = 0.95129083 , 777.51324, -539.70623
T70W32 = 0.95142944 , 767.55913, -542.01956
T70W33 = 0.95156806 , 753.70079, -488.26006
T70W34 = 0.95170667 , 761.3473, -536.55738
T70W35 = 0.95184528 , 753.75287, -539.51785
T70W36 = 0.95198417 , 750.46582, -539.42631
T70W37 = 0.95212278 , 750.37843, -540.07895
T70W38 = 0.95226139 , 752.08486, -544.30233
T70W39 = 0.95240000 , 757.63489, -542.05707
T70W40 = 0.95253861 , 766.83175, -553.5099
T70W41 = 0.95267750 , 769.49299, -497.80628
T70W42 = 0.95281611 , 777.34818, -531.0699
T70W43 = 0.95295472 , 782.45435, -541.07491
T70W44 = 0.95309333 , 758.16033, -542.79331
T70W45 = 0.95323194 , 783.78072, -543.20657
T70W46 = 0.95337083 , 746.33972, -540.02454
T70W47 = 0.95350944 , 791.29342, -544.98622
T70W48 = 0.95364806 , 795.89751, -557.42542
T70W49 = 0.95378667 , 753.32938, -485.33558
T70W50 = 0.95392528 , 760.1539, -517.57116
T70W51 = 0.95406417 , 793.09269, -540.976
T70W52 = 0.95420278 , 765.28421, -537.05643
T70W53 = 0.95434139 , 793.5025, -544.67207
T70W54 = 0.95448000 , 742.84835, -535.95843
T70W55 = 0.95461861 , 777.27357, -542.44002
T70W56 = 0.95475750 , 791.96712, -554.91942
T70W57 = 0.95489611 , 724.12653, -489.38219
T70W58 = 0.95503472 , 745.75694, -516.50209
T70W59 = 0.95517333 , 782.20572, -541.02405
T70W60 = 0.95531194 , 769.0638, -534.91487
T70W61 = 0.95545083 , 784.16194, -540.80043
T70W62 = 0.95558944 , 785.47029, -538.06903
T70W63 = 0.95572806 , 798.48001, -537.20908
T70W64 = 0.95586667 , 764.41213, -545.57651
T70W65 = 0.95600528 , 721.52119, -460.57364
T70W66 = 0.95614417 , 734.8442, -510.6527
T70W67 = 0.95628278 , 789.23168, -546.25131
T70W68 = 0.95642139 , 769.91905, -541.51403
T70W69 = 0.95656000 , 799.01447, -542.07829
T70W70 = 0.95669861 , 788.51085, -533.74581
T70W71 = 0.95683750 , 805.80873, -542.99935
T70W72 = 0.95697611 , 790.7175, -537.17413
T70W73 = 0.95711472 , 653.16451, -428.38374
T70W74 = 0.95725333 , 674.8232, -481.51739
T70W75 = 0.95739194 , 764.34528, -531.39479
T70W76 = 0.95753083 , 765.12123, -532.5289
T70W77 = 0.95766944 , 799.00304, -543.90547
T70W78 = 0.95780806 , 784.38837, -535.63961
T70W79 = 0.95794667 , 794.34292, -542.6827
T70W80 = 0.95808528 , 783.52359, -546.31465
T70W81 = 0.95822417 , 521.73681, -399.12594
T70W82 = 0.95836278 , 591.42104, -436.09593
T70W83 = 0.95850139 , 736.79421, -518.55778
T70W84 = 0.95864000 , 794.34496, -542.19614
T70W85 = 0.95877861 , 821.27054, -543.34705
T70W86 = 0.95891750 , 792.48863, -540.19911
T70W87 = 0.95905611 , 802.61131, -541.08881
T70W88 = 0.95919472 , 767.49303, -547.16943
T70W89 = 0.95933333 , 602.84812, -400.93091
T70W90 = 0.95947194 , 646.94124, -441.66568
T70W91 = 0.95961083 , 783.52938, -523.10518
T70W92 = 0.95974944 , 801.0012, -538.29654
T70W93 = 0.95988806 , 832.73268, -541.32796
T70W94 = 0.96002667 , 787.95879, -536.98988
T70W95 = 0.96016528 , 782.85509, -543.17202
T70W96 = 0.96030417 , 824.92263, -543.6546
T71W1 = 0.96046444 , 774.22381, -545.63385
T71W2 = 0.96060306 , 796.51078, -538.79721
T71W3 = 0.96074167 , 824.28009, -547.82432
T71W4 = 0.96088028 , 805.677, -546.96903
T71W5 = 0.96101917 , 791.84888, -541.34347
T71W6 = 0.96115778 , 790.2448, -542.92267
T71W7 = 0.96129639 , 777.64898, -550.73431
T71W8 = 0.96143500 , 790.08196, -540.25672
T71W9 = 0.96157361 , 804.25613, -536.45871
T71W10 = 0.96171250 , 772.33666, -534.43585
T71W11 = 0.96185111 , 786.59625, -544.42688
T71W12 = 0.96198972 , 800.40441, -544.00132
T71W13 = 0.96212833 , 782.89995, -540.29298
T71W14 = 0.96226694 , 786.72752, -537.47895
T71W15 = 0.96240583 , 786.36206, -540.98229
T71W16 = 0.96254444 , 790.04947, -548.77783
T71W17 = 0.96268306 , 817.02175, -541.02773
T71W18 = 0.96282167 , 784.22377, -544.48694
T71W19 = 0.96296028 , 784.94179, -547.42588
T71W20 = 0.96309917 , 777.54986, -536.35966
T71W21 = 0.96323778 , 770.78103, -539.47018
T71W22 = 0.96337639 , 768.59153, -545.28607
T71W23 = 0.96351500 , 784.71011, -542.75659
T71W24 = 0.96365361 , 805.17979, -553.18554
T71W25 = 0.96379250 , 831.76328, -546.04212
T71W26 = 0.96393111 , 794.27657, -535.46874
T71W27 = 0.96406972 , 762.48915, -546.25551
T71W28 = 0.96420833 , 745.30683, -539.39597
T71W29 = 0.96434694 , 765.51308, -543.22214
T71W30 = 0.96448583 , 745.87771, -538.73863
T71W31 = 0.96462444 , 778.22752, -539.83988
T71W32 = 0.96476306 , 768.99382, -541.94729
T71W33 = 0.96490167 , 754.02673, -488.47125
T71W34 = 0.96504028 , 762.37575, -536.92389
T71W35 = 0.96517917 , 754.46534, -539.19185
T71W36 = 0.96531778 , 750.29381, -539.06432
T71W37 = 0.96545639 , 750.98395, -540.03741
T71W38 = 0.96559500 , 751.88883, -544.04045
T71W39 = 0.96573361 , 758.90064, -542.36223
T71W40 = 0.96587250 , 767.85515, -553.75962
T71W41 = 0.96601111 , 770.0817, -498.1872
T71W42 = 0.96614972 , 775.71589, -530.0737
T71W43 = 0.96628833 , 783.16273, -541.08002
T71W44 = 0.96642694 , 758.90064, -542.36223
T71W45 = 0.96656583 , 783.03279, -543.05239
T71W46 = 0.96670444 , 746.87529, -539.81648
T71W47 = 0.96684306 , 792.45043, -544.68268
T71W48 = 0.96698167 , 796.70236, -557.36759
T71W49 = 0.96712028 , 753.26445, -485.29374
T71W50 = 0.96725917 , 760.5744, -517.50784
T71W51 = 0.96739778 , 793.41613, -541.19666
T71W52 = 0.96753639 , 766.13918, -537.05798
T71W53 = 0.96767500 , 794.02145, -544.53913
T71W54 = 0.96781361 , 744.28293, -536.1644
T71W55 = 0.96795250 , 776.7275, -542.54288
T71W56 = 0.96809111 , 793.43696, -555.20647
T71W57 = 0.96822972 , 724.98407, -489.63008
T71W58 = 0.96836833 , 745.30201, -515.72509
T71W59 = 0.96850694 , 782.33369, -541.11258
T71W60 = 0.96864583 , 770.03927, -534.87581
T71W61 = 0.96878444 , 784.28264, -540.76248
T71W62 = 0.96892306 , 785.07557, -537.67779
T71W63 = 0.96906167 , 799.22402, -537.2235
T71W64 = 0.96920028 , 765.46009, -545.7198
T71W65 = 0.96933917 , 721.39464, -460.91832
T71W66 = 0.96947778 , 735.69389, -511.12902
T71W67 = 0.96961639 , 790.04558, -546.44768
T71W68 = 0.96975500 , 769.9826, -541.55874
T71W69 = 0.96989361 , 799.78388, -541.98902
T71W70 = 0.97003250 , 788.90409, -533.65067
T71W71 = 0.97017111 , 807.50632, -543.28311
T71W72 = 0.97030972 , 790.12039, -537.01033
T71W73 = 0.97044833 , 653.06333, -428.12177
T71W74 = 0.97058694 , 674.86899, -481.12353
T71W75 = 0.97072583 , 765.20683, -531.51851
T71W76 = 0.97086444 , 765.63265, -532.40894
T71W77 = 0.97100306 , 799.25335, -543.9534
T71W78 = 0.97114167 , 784.7412, -535.39868
T71W79 = 0.97128028 , 795.28147, -542.8355
T71W80 = 0.97141917 , 784.22644, -546.19472
T71W81 = 0.97155778 , 522.93247, -398.73949
T71W82 = 0.97169639 , 592.43007, -435.88241
T71W83 = 0.97183500 , 738.13508, -518.80838
T71W84 = 0.97197361 , 794.54556, -542.45508
T71W85 = 0.97211250 , 821.63071, -543.58538
T71W86 = 0.97225111 , 793.40027, -540.45561
T71W87 = 0.97238972 , 802.57099, -540.93937
T71W88 = 0.97252833 , 767.85478, -547.06358
T71W89 = 0.97266694 , 603.37569, -400.82598
T71W90 = 0.97280583 , 647.55136, -441.58532
T71W91 = 0.97294444 , 784.31938, -523.39522
T71W92 = 0.97308306 , 801.32637, -538.51511
T71W93 = 0.97322167 , 832.94719, -541.71567
T71W94 = 0.97336056 , 788.85446, -536.99566
T71W95 = 0.97349917 , 784.64435, -543.1972
T71W96 = 0.97363778 , 824.90664, -543.89194
T72W1 = 0.97379806 , 774.77834, -545.66047
T72W2 = 0.97393667 , 796.80266, -538.50828
T72W3 = 0.97407556 , 824.35296, -547.99724
T72W4 = 0.97421417 , 805.86643, -546.48137
T72W5 = 0.97435278 , 792.71282, -541.32531
T72W6 = 0.97449139 , 790.52898, -542.5088
T72W7 = 0.97463000 , 778.94547, -550.79563
T72W8 = 0.97476889 , 790.55035, -540.33408
T72W9 = 0.97490750 , 804.742, -536.29587
T72W10 = 0.97504611 , 772.55402, -534.46664
T72W11 = 0.97518472 , 786.7563, -544.53768
T72W12 = 0.97532333 , 801.62047, -544.09188
T72W13 = 0.97546222 , 781.77402, -539.99943
T72W14 = 0.97560083 , 786.71954, -537.35266
T72W15 = 0.97573944 , 787.19221, -540.9464
T72W16 = 0.97587806 , 790.52876, -548.49733
T72W17 = 0.97601667 , 817.2653, -540.94282
T72W18 = 0.97615556 , 784.62725, -544.52359
T72W19 = 0.97629417 , 785.4987, -547.44759
T72W20 = 0.97643278 , 777.96032, -536.04183
T72W21 = 0.97657139 , 770.36561, -539.17938
T72W22 = 0.97671000 , 768.8262, -545.08953
T72W23 = 0.97684889 , 785.46896, -542.55216
T72W24 = 0.97698750 , 805.23129, -552.97269
T72W25 = 0.97712611 , 832.95216, -545.94935
T72W26 = 0.97726472 , 795.81129, -535.29217
T72W27 = 0.97740333 , 764.15197, -546.47872
T72W28 = 0.97754222 , 746.21249, -539.33734
T72W29 = 0.97768083 , 765.46195, -542.82432
T72W30 = 0.97781944 , 747.02998, -538.73811
T72W31 = 0.97795806 , 778.77484, -539.73652
T72W32 = 0.97809667 , 769.69892, -541.96185
T72W33 = 0.97823556 , 754.35269, -488.68245
T72W34 = 0.97837417 , 763.73479, -536.68548
T72W35 = 0.97851278 , 754.66626, -538.97733
T72W36 = 0.97865139 , 749.59142, -538.44055
T72W37 = 0.97879000 , 751.0405, -539.95876
T72W38 = 0.97892889 , 752.82358, -543.8765
T72W39 = 0.97906750 , 759.49565, -542.06684
T72W40 = 0.97920611 , 768.51496, -553.37955
T72W41 = 0.97934472 , 770.51898, -498.58462
T72W42 = 0.97948333 , 774.64392, -529.22204
T72W43 = 0.97962222 , 783.27604, -540.91597
T72W44 = 0.97976083 , 759.5716, -542.36125
T72W45 = 0.97989944 , 782.27801, -542.77154
T72W46 = 0.98003806 , 747.40286, -539.48318
T72W47 = 0.98017667 , 793.44546, -544.75516
T72W48 = 0.98031556 , 797.0014, -557.07969
T72W49 = 0.98045417 , 752.58918, -485.19329
T72W50 = 0.98059278 , 761.05902, -517.4879
T72W51 = 0.98073139 , 793.70741, -541.39539
T72W52 = 0.98087000 , 767.32315, -537.40881
T72W53 = 0.98100889 , 795.46708, -544.91848
T72W54 = 0.98114750 , 745.87844, -536.00985
T72W55 = 0.98128611 , 777.38479, -542.75983
T72W56 = 0.98142472 , 794.52412, -555.22394
T72W57 = 0.98156333 , 726.01004, -489.76972
T72W58 = 0.98170222 , 745.1982, -515.19172
T72W59 = 0.98184083 , 783.07405, -541.13991
T72W60 = 0.98197944 , 770.98483, -534.81481
T72W61 = 0.98211806 , 784.18654, -540.69621
T72W62 = 0.98225667 , 785.00348, -537.50764
T72W63 = 0.98239556 , 800.87613, -537.36058
T72W64 = 0.98253417 , 766.63509, -545.95237
T72W65 = 0.98267278 , 721.54061, -461.11802
T72W66 = 0.98281139 , 736.28833, -511.42776
T72W67 = 0.98295000 , 790.03187, -546.19358
T72W68 = 0.98308889 , 769.9826, -541.55874
T72W69 = 0.98322750 , 799.90517, -541.94899
T72W70 = 0.98336611 , 789.28875, -533.4291
T72W71 = 0.98350472 , 807.97792, -543.35465
T72W72 = 0.98364333 , 789.65216, -536.93387
T72W73 = 0.98378222 , 653.41472, -427.86312
T72W74 = 0.98392083 , 674.76414, -480.40954
T72W75 = 0.98405944 , 766.23568, -531.40094
T72W76 = 0.98419806 , 765.67874, -532.20309
T72W77 = 0.98433667 , 799.76321, -544.17792
T72W78 = 0.98447556 , 784.62087, -535.43701
T72W79 = 0.98461417 , 796.11456, -542.79335
T72W80 = 0.98475278 , 784.70574, -545.91857
T72W81 = 0.98489139 , 525.12615, -398.84773
T72W82 = 0.98503000 , 593.0567, -435.48229
T72W83 = 0.98516889 , 739.61874, -518.92609
T72W84 = 0.98530750 , 795.30613, -542.73024
T72W85 = 0.98544611 , 821.82624, -543.71477
T72W86 = 0.98558472 , 793.7083, -540.42212
T72W87 = 0.98572333 , 802.49028, -540.64054
T72W88 = 0.98586222 , 769.01288, -546.91803
T72W89 = 0.98600083 , 603.89073, -400.53017
T72W90 = 0.98613944 , 647.33127, -441.43521
T72W91 = 0.98627806 , 785.47967, -523.69419
T72W92 = 0.98641667 , 802.38662, -538.61804
T72W93 = 0.98655556 , 832.82488, -541.76023
T72W94 = 0.98669417 , 789.00721, -536.97874
T72W95 = 0.98683278 , 785.65948, -543.1701
T72W96 = 0.98697139 , 824.67047, -544.10801
T73W1 = 0.98713167 , 774.95621, -545.54295
T73W2 = 0.98727056 , 796.38141, -538.22352
T73W3 = 0.98740917 , 825.22017, -548.32464
T73W4 = 0.98754778 , 807.02073, -546.52427
T73W5 = 0.98768639 , 793.83612, -541.4832
T73W6 = 0.98782500 , 789.3922, -542.09343
T73W7 = 0.98796389 , 779.33505, -550.58157
T73W8 = 0.98810250 , 791.4291, -540.57006
T73W9 = 0.98824111 , 805.77487, -536.86247
T73W10 = 0.98837972 , 772.82568, -534.41529
T73W11 = 0.98851833 , 787.23118, -544.74449
T73W12 = 0.98865722 , 802.04195, -543.88736
T73W13 = 0.98879583 , 782.33692, -540.1463
T73W14 = 0.98893444 , 786.88019, -537.46241
T73W15 = 0.98907306 , 788.73202, -541.39689
T73W16 = 0.98921167 , 790.73306, -548.27114
T73W17 = 0.98935056 , 817.52751, -541.11641
T73W18 = 0.98948917 , 784.85276, -544.68012
T73W19 = 0.98962778 , 786.52188, -547.54912
T73W20 = 0.98976639 , 777.89498, -535.51634
T73W21 = 0.98990528 , 770.616, -538.75365
T73W22 = 0.99004417 , 769.34152, -544.97078
T73W23 = 0.99017944 , 785.84905, -542.20711
T73W24 = 0.99031806 , 804.69556, -552.85279
T73W25 = 0.99045667 , 833.69012, -546.18352
T73W26 = 0.99059528 , 796.02034, -535.19067
T73W27 = 0.99073389 , 764.9394, -546.31576
T73W28 = 0.99087278 , 747.96341, -539.17329
T73W29 = 0.99101139 , 765.51226, -542.61906
T73W30 = 0.99115000 , 747.81669, -538.71052
T73W31 = 0.99128861 , 779.45751, -539.84728
T73W32 = 0.99142722 , 770.71009, -541.94987
T73W33 = 0.99156611 , 754.08308, -488.95636
T73W34 = 0.99170472 , 764.47918, -536.37188
T73W35 = 0.99184333 , 755.18748, -538.51404
T73W36 = 0.99198194 , 750.22132, -538.29776
T73W37 = 0.99212056 , 751.92477, -539.99757
T73W38 = 0.99225944 , 752.69188, -543.66137
T73W39 = 0.99239806 , 760.96439, -542.15352
T73W40 = 0.99253667 , 768.95323, -553.5729
T73W41 = 0.99267528 , 770.70127, -498.5881
T73W42 = 0.99281389 , 773.54459, -528.82741
T73W43 = 0.99295278 , 782.95424, -540.69369
T73W44 = 0.99309139 , 760.23633, -542.23512
T73W45 = 0.99323000 , 782.722, -542.47267
T73W46 = 0.99336861 , 747.40236, -538.88773
T73W47 = 0.99350722 , 793.68082, -544.54994
T73W48 = 0.99364611 , 797.87043, -557.06551
T73W49 = 0.99378472 , 753.04959, -485.2669
T73W50 = 0.99392333 , 760.6088, -517.18171
T73W51 = 0.99406194 , 793.96483, -541.57101
T73W52 = 0.99420056 , 767.97813, -537.6279
T73W53 = 0.99433944 , 795.71874, -544.96847
T73W54 = 0.99447806 , 747.19823, -535.77266
T73W55 = 0.99461667 , 778.3404, -542.82111
T73W56 = 0.99475528 , 795.77161, -555.35194
T73W57 = 0.99489389 , 726.97256, -489.86542
T73W58 = 0.99503278 , 745.35031, -514.83554
T73W59 = 0.99517139 , 783.71857, -541.10041
T73W60 = 0.99531000 , 771.44008, -534.77173
T73W61 = 0.99544861 , 784.76712, -540.61168
T73W62 = 0.99558722 , 785.14021, -537.23901
T73W63 = 0.99572611 , 802.83614, -537.45743
T73W64 = 0.99586472 , 767.53721, -545.62628
T73W65 = 0.99600333 , 722.22173, -461.34035
T73W66 = 0.99614194 , 736.8747, -511.60634
T73W67 = 0.99628083 , 790.78194, -546.3451
T73W68 = 0.99641944 , 770.47225, -541.54144
T73W69 = 0.99655806 , 799.79164, -542.11652
T73W70 = 0.99669667 , 788.86329, -533.50265
T73W71 = 0.99683528 , 808.10743, -543.44175
T73W72 = 0.99697417 , 790.91844, -536.94755
T73W73 = 0.99711278 , 653.24205, -427.35915
T73W74 = 0.99725139 , 675.81812, -479.9878
T73W75 = 0.99739000 , 766.81892, -531.44877
T73W76 = 0.99752861 , 765.14341, -531.94978
T73W77 = 0.99766750 , 800.6393, -544.2836
T73W78 = 0.99780611 , 784.70907, -535.37676
T73W79 = 0.99794472 , 796.92324, -542.8559
T73W80 = 0.99808333 , 785.68967, -545.87086
T73W81 = 0.99822194 , 526.06624, -398.60655
T73W82 = 0.99836083 , 593.22413, -435.31841
T73W83 = 0.99849944 , 740.83456, -519.0849
T73W84 = 0.99863806 , 795.98579, -542.70553
T73W85 = 0.99877667 , 821.95033, -544.16826
T73W86 = 0.99891528 , 794.33836, -540.60771
T73W87 = 0.99905417 , 802.6035, -540.47245
T73W88 = 0.99919278 , 769.85891, -546.6704
T73W89 = 0.99933139 , 604.73402, -400.35992
T73W90 = 0.99947000 , 647.84895, -441.49015
T73W91 = 0.99960861 , 786.60813, -523.97083
T73W92 = 0.99974750 , 803.51374, -538.76464
T73W93 = 0.99988611 , 833.5321, -541.97194
T73W94 = 1.00002472 , 789.90152, -536.98249
T73W95 = 1.00016333 , 786.84397, -543.3804
T73W96 = 1.00030194 , 826.01972, -544.62598
T74W1 = 1.00046250 , 775.44727, -545.52441
T74W2 = 1.00060111 , 796.75234, -538.23118
T74W3 = 1.00073972 , 825.35045, -548.41122
T74W4 = 1.00087833 , 807.50072, -546.23282
T74W5 = 1.00101694 , 794.50752, -541.33184
T74W6 = 1.00115583 , 788.80304, -542.05355
T74W7 = 1.00129444 , 780.12176, -550.28053
T74W8 = 1.00143306 , 791.79355, -540.45428
T74W9 = 1.00157167 , 805.05509, -537.23544
T74W10 = 1.00171028 , 773.82627, -534.26917
T74W11 = 1.00184917 , 787.53907, -544.71367
T74W12 = 1.00198778 , 801.83121, -543.98965
T74W13 = 1.00212639 , 782.52154, -540.15277
T74W14 = 1.00226500 , 786.66326, -537.43504
T74W15 = 1.00240361 , 788.75661, -541.29225
T74W16 = 1.00254250 , 791.24209, -548.50146
T74W17 = 1.00268111 , 818.26851, -540.99096
T74W18 = 1.00281972 , 784.97376, -544.64231
T74W19 = 1.00295833 , 786.57922, -547.46675
T74W20 = 1.00309694 , 778.04711, -535.50099
T74W21 = 1.00323583 , 771.33827, -538.53741
T74W22 = 1.00337444 , 769.36051, -544.74226
T74W23 = 1.00351306 , 787.04982, -542.67083
T74W24 = 1.00365167 , 804.88857, -552.98542
T74W25 = 1.00379028 , 834.30557, -546.46193
T74W26 = 1.00392917 , 796.64269, -535.24581
T74W27 = 1.00406778 , 765.111, -546.0754
T74W28 = 1.00420639 , 748.71904, -539.1225
T74W29 = 1.00434500 , 766.27341, -542.55602
T74W30 = 1.00448361 , 748.9513, -538.93253
T74W31 = 1.00462250 , 780.816, -539.94175
T74W32 = 1.00476111 , 770.83041, -541.91385
T74W33 = 1.00489972 , 754.57625, -489.05172
T74W34 = 1.00503833 , 765.76569, -536.43736
T74W35 = 1.00517694 , 756.66125, -538.7288
T74W36 = 1.00531583 , 749.96276, -537.99322
T74W37 = 1.00545444 , 752.1073, -540.00929
T74W38 = 1.00559306 , 754.23964, -543.57838
T74W39 = 1.00573167 , 761.42739, -542.24304
T74W40 = 1.00587028 , 769.74975, -553.53467
T74W41 = 1.00600917 , 771.32782, -498.76435
T74W42 = 1.00614778 , 773.94966, -528.50989
T74W43 = 1.00628639 , 782.65872, -540.36852
T74W44 = 1.00642500 , 760.41309, -542.12095
T74W45 = 1.00656361 , 783.19789, -542.19564
T74W46 = 1.00670250 , 748.05529, -538.64447
T74W47 = 1.00684111 , 793.0118, -544.213
T74W48 = 1.00697972 , 798.5157, -556.89436
T74W49 = 1.00711833 , 752.85055, -485.36183
T74W50 = 1.00725694 , 761.08176, -517.03724
T74W51 = 1.00739583 , 794.32049, -541.81366
T74W52 = 1.00753444 , 768.74592, -537.68576
T74W53 = 1.00767306 , 795.74365, -544.86311
T74W54 = 1.00781167 , 748.52535, -535.65686
T74W55 = 1.00795028 , 778.86355, -542.82236
T74W56 = 1.00808917 , 797.0837, -555.52329
T74W57 = 1.00822778 , 727.39467, -489.9284
T74W58 = 1.00836639 , 745.23537, -514.52559
T74W59 = 1.00850500 , 784.90204, -541.31094
T74W60 = 1.00864361 , 772.22471, -534.5976
T74W61 = 1.00878250 , 784.66351, -540.41912
T74W62 = 1.00892111 , 785.1081, -537.21703
T74W63 = 1.00905972 , 804.13386, -537.83865
T74W64 = 1.00919833 , 768.4264, -545.65299
T74W65 = 1.00933694 , 722.51487, -461.52763
T74W66 = 1.00947583 , 737.80864, -512.02588
T74W67 = 1.00961444 , 790.91182, -546.43485
T74W68 = 1.00975306 , 771.12781, -541.76101
T74W69 = 1.00989167 , 800.07428, -542.18585
T74W70 = 1.01003028 , 789.33129, -533.57829
T74W71 = 1.01016917 , 807.50632, -543.28311
T74W72 = 1.01030778 , 791.74067, -536.77934
T74W73 = 1.01044639 , 653.03213, -427.12414
T74W74 = 1.01058500 , 676.7648, -479.91425
T74W75 = 1.01072361 , 767.57164, -531.73257
T74W76 = 1.01086250 , 764.79296, -531.70609
T74W77 = 1.01100111 , 801.26347, -544.33997
T74W78 = 1.01113972 , 785.28264, -535.64764
T74W79 = 1.01127833 , 797.26409, -542.84368
T74W80 = 1.01141694 , 786.38604, -545.62239
T74W81 = 1.01155583 , 527.53494, -398.41574
T74W82 = 1.01169444 , 593.16284, -435.27349
T74W83 = 1.01183306 , 742.46457, -519.53191
T74W84 = 1.01197167 , 795.97823, -542.57827
T74W85 = 1.01211028 , 822.91506, -544.55919
T74W86 = 1.01224917 , 795.54227, -541.06157
T74W87 = 1.01238778 , 802.93498, -540.32911
T74W88 = 1.01252639 , 770.99039, -546.62421
T74W89 = 1.01266500 , 605.11465, -400.33831
T74W90 = 1.01280361 , 648.84962, -441.37654
T74W91 = 1.01294250 , 787.39093, -524.13527
T74W92 = 1.01308111 , 803.9845, -538.83627
T74W93 = 1.01321972 , 833.77929, -542.38122
T74W94 = 1.01335833 , 791.09576, -537.31007
T74W95 = 1.01349694 , 787.2406, -543.28913
T74W96 = 1.01363583 , 826.79835, -545.01524
T75W1 = 1.01379611 , 775.39659, -545.73158
T75W2 = 1.01393472 , 796.84099, -538.16954
T75W3 = 1.01407333 , 825.94792, -548.43429
T75W4 = 1.01421194 , 808.19127, -546.32998
T75W5 = 1.01435083 , 795.04114, -541.45168
T75W6 = 1.01448944 , 789.03748, -541.84979
T75W7 = 1.01462806 , 781.38748, -550.31607
T75W8 = 1.01476667 , 791.98652, -540.58602
T75W9 = 1.01490528 , 805.2838, -537.38809
T75W10 = 1.01504417 , 773.91419, -534.2102
T75W11 = 1.01518278 , 787.8523, -544.80838
T75W12 = 1.01532139 , 802.08349, -544.03818
T75W13 = 1.01546000 , 782.91703, -540.0627
T75W14 = 1.01559861 , 786.75167, -537.37461
T75W15 = 1.01573750 , 788.93418, -541.17108
T75W16 = 1.01587611 , 792.10746, -548.48755
T75W17 = 1.01601472 , 818.36624, -541.05559
T75W18 = 1.01615333 , 785.05584, -544.4557
T75W19 = 1.01629194 , 786.98981, -547.63024
T75W20 = 1.01643083 , 777.95913, -535.08028
T75W21 = 1.01656944 , 771.85224, -538.41549
T75W22 = 1.01670806 , 769.13685, -544.58386
T75W23 = 1.01684667 , 787.39509, -542.78728
T75W24 = 1.01698528 , 805.19267, -552.82206
T75W25 = 1.01712417 , 835.21755, -546.9344
T75W26 = 1.01726278 , 796.87548, -535.03892
T75W27 = 1.01740139 , 765.75251, -546.04929
T75W28 = 1.01754000 , 749.16504, -538.96728
T75W29 = 1.01767861 , 766.32196, -542.34945
T75W30 = 1.01781750 , 749.7597, -539.27602
T75W31 = 1.01795611 , 781.38083, -539.60691
T75W32 = 1.01809472 , 771.09601, -541.73867
T75W33 = 1.01823333 , 754.67352, -489.11478
T75W34 = 1.01837194 , 766.93301, -536.53713
T75W35 = 1.01851083 , 756.89368, -538.53603
T75W36 = 1.01864944 , 749.0729, -537.83019
T75W37 = 1.01878806 , 752.23243, -539.50239
T75W38 = 1.01892667 , 755.66829, -543.52668
T75W39 = 1.01906528 , 762.27578, -542.12571
T75W40 = 1.01920417 , 770.14467, -553.45169
T75W41 = 1.01934278 , 771.79184, -498.83524
T75W42 = 1.01948139 , 773.75726, -528.37848
T75W43 = 1.01962000 , 783.22229, -540.03123
T75W44 = 1.01975861 , 760.4318, -541.89408
T75W45 = 1.01989750 , 784.27793, -542.21477
T75W46 = 1.02003611 , 748.6155, -538.33392
T75W47 = 1.02017472 , 793.33609, -543.94685
T75W48 = 1.02031333 , 799.53378, -556.7337
T75W49 = 1.02045194 , 753.12601, -485.65111
T75W50 = 1.02059083 , 760.88947, -516.90659
T75W51 = 1.02072944 , 793.69051, -541.6275
T75W52 = 1.02086806 , 768.8977, -537.67202
T75W53 = 1.02100667 , 795.92933, -544.86784
T75W54 = 1.02114528 , 750.2105, -535.43858
T75W55 = 1.02128417 , 779.20927, -542.94212
T75W56 = 1.02142278 , 798.27423, -555.73234
T75W57 = 1.02156139 , 727.91442, -490.05692
T75W58 = 1.02170000 , 745.77156, -514.08889
T75W59 = 1.02183861 , 785.58642, -541.41887
T75W60 = 1.02197750 , 772.92282, -534.96125
T75W61 = 1.02211611 , 785.07262, -540.57972
T75W62 = 1.02225472 , 784.69703, -537.05637
T75W63 = 1.02239333 , 805.32648, -538.02632
T75W64 = 1.02253194 , 769.12571, -545.54404
T75W65 = 1.02267083 , 723.18026, -461.84611
T75W66 = 1.02280944 , 738.19117, -512.29141
T75W67 = 1.02294806 , 791.4057, -546.40887
T75W68 = 1.02308667 , 772.79546, -541.96634
T75W69 = 1.02322528 , 799.60582, -542.11277
T75W70 = 1.02336417 , 789.38716, -533.49562
T75W71 = 1.02350278 , 807.95339, -543.46104
T75W72 = 1.02364139 , 791.80261, -536.3373
T75W73 = 1.02378000 , 652.60375, -426.9415
T75W74 = 1.02391861 , 677.19834, -479.90204
T75W75 = 1.02405750 , 768.36233, -531.68519
T75W76 = 1.02419611 , 765.39805, -531.65135
T75W77 = 1.02433472 , 801.94479, -544.31205
T75W78 = 1.02447333 , 785.63613, -535.8888
T75W79 = 1.02461194 , 797.81533, -542.73004
T75W80 = 1.02475083 , 787.76758, -545.48185
T75W81 = 1.02488944 , 528.20534, -397.96716
T75W82 = 1.02502806 , 593.28465, -435.1717
T75W83 = 1.02516667 , 743.06416, -519.48797
T75W84 = 1.02530528 , 796.05771, -542.87672
T75W85 = 1.02544417 , 823.44471, -544.53781
T75W86 = 1.02558278 , 796.76343, -541.28225
T75W87 = 1.02572139 , 803.23586, -540.65385
T75W88 = 1.02586000 , 772.87483, -546.86654
T75W89 = 1.02599861 , 605.74862, -400.48373
T75W90 = 1.02613750 , 649.61548, -441.20133
T75W91 = 1.02627611 , 788.31328, -524.5111
T75W92 = 1.02641472 , 804.21291, -538.98938
T75W93 = 1.02655333 , 833.8794, -542.44635
T75W94 = 1.02669194 , 791.31475, -537.33773
T75W95 = 1.02683083 , 786.86166, -543.14923
T75W96 = 1.02696944 , 827.24893, -545.18803
T76W1 = 1.02712972 , 775.86241, -545.81651
T76W2 = 1.02726833 , 796.33104, -537.94652
T76W3 = 1.02740694 , 826.27543, -548.6518
T76W4 = 1.02754583 , 809.32159, -546.47696
T76W5 = 1.02768444 , 795.43665, -541.35533
T76W6 = 1.02782306 , 789.64385, -541.65798
T76W7 = 1.02796167 , 782.20631, -550.03541
T76W8 = 1.02810056 , 792.30215, -540.67987
T76W9 = 1.02823917 , 805.76341, -537.58625
T76W10 = 1.02837778 , 774.50738, -534.38025
T76W11 = 1.02851639 , 787.79524, -544.89088
T76W12 = 1.02865500 , 802.29425, -543.93583
T76W13 = 1.02879389 , 783.78553, -540.17746
T76W14 = 1.02893250 , 786.79177, -537.52286
T76W15 = 1.02907111 , 789.66095, -541.42651
T76W16 = 1.02920972 , 792.10746, -548.48755
T76W17 = 1.02934833 , 819.29443, -540.9298
T76W18 = 1.02948722 , 783.64667, -544.08618
T76W19 = 1.02962583 , 787.68162, -547.86688
T76W20 = 1.02976444 , 778.51156, -535.10007
T76W21 = 1.02990306 , 771.94783, -538.48219
T76W22 = 1.03004167 , 769.13685, -544.58386
T76W23 = 1.03018056 , 787.8062, -542.94902
T76W24 = 1.03031917 , 804.75345, -552.76852
T76W25 = 1.03045778 , 836.59826, -547.3381
T76W26 = 1.03059639 , 797.95027, -534.91239
T76W27 = 1.03073500 , 766.66061, -545.84955
T76W28 = 1.03087389 , 750.50116, -538.975
T76W29 = 1.03101250 , 767.09153, -542.41203
T76W30 = 1.03115111 , 751.84722, -539.7032
T76W31 = 1.03128972 , 781.64433, -539.90983
T76W32 = 1.03142833 , 772.22798, -541.68895
T76W33 = 1.03156722 , 755.148, -489.31005
T76W34 = 1.03170583 , 768.23564, -536.84964
T76W35 = 1.03184444 , 757.97876, -538.35221
T76W36 = 1.03198306 , 748.90052, -537.4687
T76W37 = 1.03212167 , 752.37692, -539.36741
T76W38 = 1.03226056 , 756.99156, -543.75719
T76W39 = 1.03239917 , 763.02941, -541.94011
T76W40 = 1.03253778 , 770.66763, -553.46046
T76W41 = 1.03267639 , 771.87662, -498.77543
T76W42 = 1.03281500 , 773.17278, -528.33556
T76W43 = 1.03295389 , 783.72146, -540.1333
T76W44 = 1.03309250 , 761.38116, -541.96979
T76W45 = 1.03323111 , 784.9404, -541.94416
T76W46 = 1.03336972 , 750.27769, -538.21919
T76W47 = 1.03350833 , 793.39414, -543.37609
T76W48 = 1.03364722 , 800.55958, -556.70147
T76W49 = 1.03378583 , 753.92522, -486.05479
T76W50 = 1.03392444 , 761.23417, -516.67485
T76W51 = 1.03406306 , 793.78703, -541.69338
T76W52 = 1.03420167 , 769.02668, -537.76223
T76W53 = 1.03434056 , 795.85776, -544.69643
T76W54 = 1.03447917 , 751.35652, -535.30704
T76W55 = 1.03461778 , 780.05348, -543.16646
T76W56 = 1.03475639 , 799.02107, -555.75555
T76W57 = 1.03489500 , 728.78177, -490.08655
T76W58 = 1.03503389 , 746.17961, -513.90923
T76W59 = 1.03517250 , 785.9751, -541.20127
T76W60 = 1.03531111 , 773.09036, -535.197
T76W61 = 1.03544972 , 785.00853, -540.53558
T76W62 = 1.03558833 , 784.27804, -536.76955
T76W63 = 1.03572722 , 806.01603, -538.12088
T76W64 = 1.03586583 , 770.2962, -545.64717
T76W65 = 1.03600444 , 722.5658, -461.8799
T76W66 = 1.03614306 , 738.73411, -512.66827
T76W67 = 1.03628167 , 791.16134, -546.48488
T76W68 = 1.03642056 , 773.22888, -542.02877
T76W69 = 1.03655917 , 799.29702, -542.14779
T76W70 = 1.03669778 , 788.65962, -533.24451
T76W71 = 1.03683639 , 808.44175, -543.29782
T76W72 = 1.03697500 , 791.33579, -536.26288
T76W73 = 1.03711389 , 653.22997, -426.96058
T76W74 = 1.03725250 , 678.59152, -479.92929
T76W75 = 1.03739111 , 768.94607, -531.73199
T76W76 = 1.03752972 , 765.83787, -531.83802
T76W77 = 1.03766833 , 801.74952, -544.17949
T76W78 = 1.03780722 , 785.30708, -536.02594
T76W79 = 1.03794583 , 798.34795, -542.84786
T76W80 = 1.03808444 , 788.80256, -545.22143
T76W81 = 1.03822306 , 529.26619, -397.81093
T76W82 = 1.03836167 , 593.58952, -435.01289
T76W83 = 1.03850056 , 743.3584, -519.80964
T76W84 = 1.03863917 , 796.28305, -543.03042
T76W85 = 1.03877778 , 824.00238, -544.90667
T76W86 = 1.03891639 , 798.13253, -541.35778
T76W87 = 1.03905500 , 803.25204, -540.4203
T76W88 = 1.03919389 , 773.8187, -546.68363
T76W89 = 1.03933250 , 606.57365, -400.48116
T76W90 = 1.03947111 , 650.03706, -440.99048
T76W91 = 1.03960972 , 788.43294, -524.47162
T76W92 = 1.03974833 , 804.32667, -539.30983
T76W93 = 1.03988722 , 834.88209, -542.8499
T76W94 = 1.04002583 , 791.97656, -537.54487
T76W95 = 1.04016444 , 787.22452, -543.03463
T76W96 = 1.04030306 , 827.88731, -545.36013
T77W1 = 1.04046333 , 776.48092, -545.88709
T77W2 = 1.04060222 , 796.37088, -537.60911
T77W3 = 1.04074083 , 827.04376, -548.9125
T77W4 = 1.04087944 , 809.14986, -546.73121
T77W5 = 1.04101806 , 796.43996, -541.55024
T77W6 = 1.04115667 , 790.10496, -541.12297
T77W7 = 1.04129556 , 783.65966, -550.0769
T77W8 = 1.04143417 , 792.0753, -540.52503
T77W9 = 1.04157278 , 806.20895, -537.76155
T77W10 = 1.04171139 , 775.14868, -534.34362
T77W11 = 1.04185000 , 788.34543, -544.78339
T77W12 = 1.04198889 , 802.02651, -544.12217
T77W13 = 1.04212750 , 784.35082, -539.84046
T77W14 = 1.04226611 , 788.54884, -537.997
T77W15 = 1.04240472 , 789.83857, -541.30513
T77W16 = 1.04254333 , 792.34382, -548.28302
T77W17 = 1.04268222 , 819.35962, -540.97285
T77W18 = 1.04282083 , 783.44623, -543.82539
T77W19 = 1.04295944 , 787.9833, -547.70948
T77W20 = 1.04309806 , 778.87356, -534.98868
T77W21 = 1.04323667 , 772.80515, -538.47895
T77W22 = 1.04337556 , 768.94017, -544.32368
T77W23 = 1.04351417 , 788.51624, -542.95137
T77W24 = 1.04365278 , 804.45575, -552.43999
T77W25 = 1.04379139 , 836.67197, -547.51148
T77W26 = 1.04393000 , 798.82325, -535.01282
T77W27 = 1.04406889 , 767.58122, -545.89965
T77W28 = 1.04420750 , 751.15269, -539.20454
T77W29 = 1.04434611 , 767.31869, -542.09065
T77W30 = 1.04448472 , 752.91429, -539.75272
T77W31 = 1.04462333 , 783.47102, -540.0817
T77W32 = 1.04476222 , 772.81349, -541.73753
T77W33 = 1.04490083 , 755.34258, -489.43615
T77W34 = 1.04503944 , 768.57258, -536.84557
T77W35 = 1.04517806 , 758.85333, -537.6593
T77W36 = 1.04531667 , 749.17218, -537.42598
T77W37 = 1.04545556 , 751.6804, -538.86799
T77W38 = 1.04559417 , 757.81384, -543.74658
T77W39 = 1.04573278 , 763.40438, -542.08621
T77W40 = 1.04587139 , 771.59267, -553.5127
T77W41 = 1.04601000 , 771.54441, -498.78985
T77W42 = 1.04614889 , 772.4835, -528.10186
T77W43 = 1.04628750 , 784.30182, -540.04887
T77W44 = 1.04642611 , 762.56218, -542.32944
T77W45 = 1.04656472 , 785.14997, -541.84606
T77W46 = 1.04670333 , 752.16313, -538.26061
T77W47 = 1.04684222 , 792.88564, -543.14976
T77W48 = 1.04698083 , 801.10737, -556.46033
T77W49 = 1.04711944 , 753.90848, -486.15578
T77W50 = 1.04725806 , 760.62344, -516.26025
T77W51 = 1.04739667 , 794.76513, -541.99505
T77W52 = 1.04753556 , 769.63561, -537.70818
T77W53 = 1.04767417 , 795.90581, -544.48455
T77W54 = 1.04781278 , 752.24858, -534.99307
T77W55 = 1.04795139 , 779.75753, -542.83909
T77W56 = 1.04809000 , 800.00847, -555.57266
T77W57 = 1.04822889 , 729.44911, -490.20264
T77W58 = 1.04836750 , 746.31909, -513.77486
T77W59 = 1.04850611 , 785.36212, -541.26425
T77W60 = 1.04864472 , 773.69956, -535.13949
T77W61 = 1.04878333 , 784.98396, -540.63986
T77W62 = 1.04892222 , 783.70661, -536.49891
T77W63 = 1.04906083 , 806.69895, -538.08846
T77W64 = 1.04919944 , 770.75476, -545.60846
T77W65 = 1.04933806 , 722.2571, -462.00225
T77W66 = 1.04947667 , 739.46833, -512.83374
T77W67 = 1.04961556 , 790.79735, -546.6005
T77W68 = 1.04975417 , 773.89633, -541.89256
T77W69 = 1.04989278 , 799.93786, -542.46023
T77W70 = 1.05003139 , 788.5543, -533.05295
T77W71 = 1.05017000 , 809.71808, -543.29443
T77W72 = 1.05030889 , 791.30357, -536.24104
T77W73 = 1.05044750 , 654.29004, -426.87161
T77W74 = 1.05058611 , 678.96282, -479.87198
T77W75 = 1.05072472 , 769.60198, -531.94739
T77W76 = 1.05086333 , 766.40491, -531.6372
T77W77 = 1.05100222 , 802.53698, -544.34583
T77W78 = 1.05114083 , 786.1036, -535.9665
T77W79 = 1.05127944 , 798.26058, -542.42175
T77W80 = 1.05141806 , 789.82839, -545.31963
T77W81 = 1.05155667 , 530.04511, -397.52807
T77W82 = 1.05169556 , 594.86066, -434.89129
T77W83 = 1.05183417 , 743.50063, -519.67726
T77W84 = 1.05197278 , 796.93032, -543.47191
T77W85 = 1.05211139 , 824.18163, -545.27339
T77W86 = 1.05225000 , 798.92497, -541.65108
T77W87 = 1.05238889 , 803.55121, -540.25494
T77W88 = 1.05252750 , 774.11747, -546.53021
T77W89 = 1.05266611 , 606.91097, -400.52115
T77W90 = 1.05280472 , 650.88511, -441.16784
T77W91 = 1.05294333 , 788.63697, -524.72652
T77W92 = 1.05308222 , 804.49856, -539.54725
T77W93 = 1.05322083 , 835.21014, -543.06324
T77W94 = 1.05335944 , 793.28442, -537.70491
T77W95 = 1.05349806 , 787.75962, -542.67356
T77W96 = 1.05363667 , 827.81378, -545.18738
T78W1 = 1.05379278 , 777.71842, -546.02731
T78W2 = 1.05393139 , 797.21129, -537.69052
T78W3 = 1.05407000 , 827.67594, -548.95764
T78W4 = 1.05420889 , 809.1017, -546.94555
T78W5 = 1.05434750 , 797.15962, -541.67349
T78W6 = 1.05448611 , 790.30706, -540.8967
T78W7 = 1.05462472 , 784.20262, -549.84532
T78W8 = 1.05476333 , 792.68215, -540.81757
T78W9 = 1.05490222 , 807.18389, -537.92352
T78W10 = 1.05504083 , 776.13576, -534.42484
T78W11 = 1.05517944 , 789.00586, -544.99571
T78W12 = 1.05531806 , 802.45522, -544.53582
T78W13 = 1.05545667 , 785.25348, -539.4928
T78W14 = 1.05559556 , 788.80772, -538.17367
T78W15 = 1.05573417 , 789.6763, -541.19391
T78W16 = 1.05587278 , 793.08125, -548.17945
T78W17 = 1.05601139 , 818.97705, -540.84338
T78W18 = 1.05615000 , 783.72166, -543.77339
T78W19 = 1.05628889 , 787.78975, -547.57492
T78W20 = 1.05642750 , 780.35081, -535.04182
T78W21 = 1.05656611 , 773.15015, -538.59911
T78W22 = 1.05670472 , 768.32998, -544.37496
T78W23 = 1.05684333 , 789.38853, -543.06477
T78W24 = 1.05698222 , 804.35924, -552.3737
T78W25 = 1.05712083 , 836.95895, -547.69919
T78W26 = 1.05725944 , 798.75852, -534.96945
T78W27 = 1.05739806 , 768.21707, -545.7464
T78W28 = 1.05753667 , 751.65547, -538.9693
T78W29 = 1.05767556 , 766.88952, -541.54661
T78W30 = 1.05781417 , 753.879, -539.60815
T78W31 = 1.05795278 , 784.15685, -539.70692
T78W32 = 1.05809139 , 772.75675, -541.81846
T78W33 = 1.05823000 , 755.63615, -489.62641
T78W34 = 1.05836889 , 769.63818, -536.75093
T78W35 = 1.05850750 , 758.97476, -537.14862
T78W36 = 1.05864611 , 749.29144, -537.3927
T78W37 = 1.05878472 , 752.07193, -538.79107
T78W38 = 1.05892333 , 759.219, -543.79197
T78W39 = 1.05906222 , 764.73004, -542.30519
T78W40 = 1.05920083 , 771.61377, -553.28308
T78W41 = 1.05933944 , 771.88252, -499.12311
T78W42 = 1.05947806 , 771.41705, -527.72839
T78W43 = 1.05961694 , 784.68825, -539.83055
T78W44 = 1.05975556 , 763.76728, -542.58463
T78W45 = 1.05989417 , 785.0612, -541.90618
T78W46 = 1.06003278 , 753.22328, -538.18485
T78W47 = 1.06017139 , 792.60383, -543.07865
T78W48 = 1.06031028 , 801.35382, -556.38274
T78W49 = 1.06044889 , 754.66137, -486.4176
T78W50 = 1.06058750 , 760.82773, -516.16618
T78W51 = 1.06072611 , 794.44921, -541.90148
T78W52 = 1.06086472 , 770.69281, -537.48658
T78W53 = 1.06100361 , 796.19697, -544.68378
T78W54 = 1.06114222 , 752.6306, -534.79018
T78W55 = 1.06128083 , 779.7099, -542.56349
T78W56 = 1.06141944 , 801.15473, -555.49867
T78W57 = 1.06155806 , 729.71171, -490.1573
T78W58 = 1.06169694 , 745.80807, -513.0777
T78W59 = 1.06183556 , 785.89378, -541.38796
T78W60 = 1.06197417 , 774.0527, -535.38379
T78W61 = 1.06211278 , 785.85488, -540.75457
T78W62 = 1.06225139 , 783.81896, -536.33475
T78W63 = 1.06239028 , 806.94142, -538.00603
T78W64 = 1.06252889 , 771.36571, -545.55609
T78W65 = 1.06266750 , 721.54403, -461.97211
T78W66 = 1.06280611 , 740.51229, -513.09858
T78W67 = 1.06294472 , 791.49039, -546.83466
T78W68 = 1.06308361 , 773.82403, -541.72116
T78W69 = 1.06322222 , 799.66124, -542.51717
T78W70 = 1.06336083 , 788.91517, -532.93588
T78W71 = 1.06349944 , 810.74977, -543.37131
T78W72 = 1.06363806 , 790.72019, -535.84562
T78W73 = 1.06377694 , 654.4816, -426.50818
T78W74 = 1.06391556 , 678.65507, -479.4413
T78W75 = 1.06405417 , 769.83296, -531.74971
T78W76 = 1.06419278 , 766.0206, -531.37057
T78W77 = 1.06433139 , 802.22765, -544.38136
T78W78 = 1.06447028 , 787.43235, -536.0274
T78W79 = 1.06460889 , 798.60922, -542.53644
T78W80 = 1.06474750 , 791.12215, -545.2348
T78W81 = 1.06488611 , 531.24719, -397.56033
T78W82 = 1.06502472 , 594.84378, -434.5924
T78W83 = 1.06516361 , 743.88583, -519.59871
T78W84 = 1.06530222 , 798.27294, -544.14276
T78W85 = 1.06544083 , 823.8634, -545.6833
T78W86 = 1.06557944 , 799.5413, -542.06902
T78W87 = 1.06571806 , 803.79379, -540.17362
T78W88 = 1.06585694 , 774.57044, -546.36398
T78W89 = 1.06599556 , 607.26117, -400.75194
T78W90 = 1.06613417 , 650.42764, -440.95714
T78W91 = 1.06627278 , 789.35564, -524.84705
T78W92 = 1.06641139 , 805.70797, -539.99158
T78W93 = 1.06655028 , 835.53993, -543.27772
T78W94 = 1.06668889 , 794.4962, -537.79811
T78W95 = 1.06682750 , 789.03398, -542.82081
T78W96 = 1.06696611 , 828.27273, -545.4897
T79W1 = 1.06712639 , 778.72766, -546.49254
T79W2 = 1.06726528 , 798.09426, -537.92142
T79W3 = 1.06740389 , 827.89643, -548.97906
T79W4 = 1.06754250 , 809.57938, -547.145
T79W5 = 1.06768111 , 797.21634, -541.59
T79W6 = 1.06781972 , 791.00206, -540.64288
T79W7 = 1.06795861 , 785.27156, -550.22701
T79W8 = 1.06809722 , 793.21538, -540.93799
T79W9 = 1.06823583 , 807.49299, -537.88533
T79W10 = 1.06837444 , 778.2793, -534.82039
T79W11 = 1.06851306 , 788.57135, -544.93954
T79W12 = 1.06865194 , 801.93502, -544.67354
T79W13 = 1.06879056 , 785.57564, -539.22988
T79W14 = 1.06892917 , 788.95258, -538.03037
T79W15 = 1.06906778 , 789.07962, -541.02785
T79W16 = 1.06920639 , 793.48627, -548.21388
T79W17 = 1.06934528 , 819.74395, -541.10338
T79W18 = 1.06948389 , 784.18898, -543.85439
T79W19 = 1.06962250 , 787.70702, -547.76215
T79W20 = 1.06976111 , 780.84893, -534.66237
T79W21 = 1.06989972 , 773.55161, -538.6382
T79W22 = 1.07003861 , 767.5851, -544.20942
T79W23 = 1.07017722 , 790.38049, -543.13777
T79W24 = 1.07031583 , 804.74051, -552.51157
T79W25 = 1.07045444 , 836.77493, -547.704
T79W26 = 1.07059306 , 798.58627, -534.73292
T79W27 = 1.07073194 , 769.34925, -545.70263
T79W28 = 1.07087056 , 752.56468, -538.90564
T79W29 = 1.07100917 , 767.38321, -541.05261
T79W30 = 1.07114778 , 755.11286, -539.89369
T79W31 = 1.07128639 , 785.60625, -539.73521
T79W32 = 1.07142528 , 772.56415, -541.68339
T79W33 = 1.07156389 , 756.35669, -489.86847
T79W34 = 1.07170250 , 770.2772, -536.71717
T79W35 = 1.07184111 , 759.25593, -536.75112
T79W36 = 1.07197972 , 749.15709, -537.17752
T79W37 = 1.07211861 , 751.85627, -538.75571
T79W38 = 1.07225722 , 760.94236, -544.0625
T79W39 = 1.07239583 , 765.82258, -542.71856
T79W40 = 1.07253444 , 772.25649, -553.25432
T79W41 = 1.07267306 , 772.21651, -499.10976
T79W42 = 1.07281194 , 771.37451, -527.58069
T79W43 = 1.07295056 , 785.45352, -539.75136
T79W44 = 1.07308917 , 763.71045, -542.66462
T79W45 = 1.07322778 , 785.37418, -542.00082
T79W46 = 1.07336639 , 753.79745, -538.11832
T79W47 = 1.07350528 , 792.60383, -543.07865
T79W48 = 1.07364389 , 800.87717, -556.17606
T79W49 = 1.07378250 , 755.21961, -486.5536
T79W50 = 1.07392111 , 760.64557, -515.80996
T79W51 = 1.07405972 , 794.51527, -541.94655
T79W52 = 1.07419861 , 771.07725, -537.27473
T79W53 = 1.07433722 , 796.51303, -544.77759
T79W54 = 1.07447583 , 753.4107, -534.63243
T79W55 = 1.07461444 , 778.82467, -542.67408
T79W56 = 1.07475306 , 800.98242, -555.13077
T79W57 = 1.07489194 , 730.63698, -490.44586
T79W58 = 1.07503056 , 745.93737, -512.82145
T79W59 = 1.07516917 , 786.42555, -541.5115
T79W60 = 1.07530778 , 775.07935, -535.61413
T79W61 = 1.07544639 , 786.12093, -540.5738
T79W62 = 1.07558528 , 785.01015, -536.18486
T79W63 = 1.07572389 , 806.59992, -538.02239
T79W64 = 1.07586250 , 771.14191, -545.39777
T79W65 = 1.07600111 , 721.00893, -461.94891
T79W66 = 1.07613972 , 741.43939, -513.39636
T79W67 = 1.07627861 , 791.50402, -547.08905
T79W68 = 1.07641722 , 773.5126, -541.62381
T79W69 = 1.07655583 , 799.29702, -542.14779
T79W70 = 1.07669444 , 788.87425, -532.78792
T79W71 = 1.07683306 , 810.97049, -543.39619
T79W72 = 1.07697194 , 790.55075, -535.60997
T79W73 = 1.07711056 , 655.20556, -426.5891
T79W74 = 1.07724917 , 677.78852, -478.93544
T79W75 = 1.07738778 , 769.84283, -531.87563
T79W76 = 1.07752639 , 766.26925, -531.42422
T79W77 = 1.07766528 , 801.83825, -544.6078
T79W78 = 1.07780389 , 788.33587, -536.15941
T79W79 = 1.07794250 , 799.20052, -542.57131
T79W80 = 1.07808111 , 792.88539, -545.22629
T79W81 = 1.07821972 , 532.00781, -397.17402
T79W82 = 1.07835861 , 595.71667, -434.56015
T79W83 = 1.07849722 , 743.7907, -519.53225
T79W84 = 1.07863583 , 799.04024, -544.54334
T79W85 = 1.07877444 , 823.39869, -545.74772
T79W86 = 1.07891306 , 799.99466, -542.37645
T79W87 = 1.07905194 , 802.99157, -540.24502
T79W88 = 1.07919056 , 774.26369, -546.39048
T79W89 = 1.07932917 , 607.23976, -400.64659
T79W90 = 1.07946778 , 650.45914, -440.9785
T79W91 = 1.07960639 , 790.22496, -524.94791
T79W92 = 1.07974528 , 806.48888, -540.51506
T79W93 = 1.07988389 , 835.06358, -543.21683
T79W94 = 1.08002250 , 795.4668, -537.96944
T79W95 = 1.08016111 , 789.13021, -542.88703
T79W96 = 1.08029972 , 829.65804, -546.02857
T80W1 = 1.08045583 , 780.00464, -546.77948
T80W2 = 1.08059444 , 798.06196, -537.89964
T80W3 = 1.08073306 , 828.48675, -548.87103
T80W4 = 1.08087194 , 809.94703, -547.02287
T80W5 = 1.08101056 , 796.87731, -541.60362
T80W6 = 1.08114917 , 791.25156, -540.69187
T80W7 = 1.08128778 , 786.43051, -550.54816
T80W8 = 1.08142639 , 794.37876, -541.24409
T80W9 = 1.08156528 , 807.6944, -537.65322
T80W10 = 1.08170389 , 779.6522, -535.16315
T80W11 = 1.08184250 , 787.82726, -544.91304
T80W12 = 1.08198111 , 801.9598, -544.56765
T80W13 = 1.08211972 , 786.31658, -539.25409
T80W14 = 1.08225861 , 789.62191, -537.88133
T80W15 = 1.08239722 , 788.79822, -540.95633
T80W16 = 1.08253583 , 793.89639, -548.37445
T80W17 = 1.08267444 , 820.31543, -541.23402
T80W18 = 1.08281306 , 783.7786, -543.69131
T80W19 = 1.08295194 , 787.39389, -547.66672
T80W20 = 1.08309056 , 781.21756, -534.67451
T80W21 = 1.08322917 , 773.64728, -538.70483
T80W22 = 1.08336778 , 768.0747, -544.19406
T80W23 = 1.08350639 , 791.3103, -543.16701
T80W24 = 1.08364528 , 803.88801, -552.29787
T80W25 = 1.08378389 , 836.69309, -547.90077
T80W26 = 1.08392250 , 798.57753, -534.60594
T80W27 = 1.08406111 , 769.43183, -545.519
T80W28 = 1.08419972 , 753.13722, -538.83856
T80W29 = 1.08433861 , 767.17738, -540.66692
T80W30 = 1.08447722 , 755.34556, -539.70153
T80W31 = 1.08461583 , 785.93021, -539.47331
T80W32 = 1.08475444 , 773.52647, -541.87503
T80W33 = 1.08489306 , 757.0278, -490.19067
T80W34 = 1.08503194 , 770.1816, -536.65054
T80W35 = 1.08517056 , 759.41734, -536.38825
T80W36 = 1.08530917 , 750.33501, -537.07096
T80W37 = 1.08544778 , 753.06751, -538.66943
T80W38 = 1.08558639 , 761.9509, -544.06048
T80W39 = 1.08572528 , 766.99762, -542.94831
T80W40 = 1.08586389 , 771.86662, -553.46442
T80W41 = 1.08600250 , 772.81087, -499.26452
T80W42 = 1.08614111 , 771.21431, -527.4711
T80W43 = 1.08627972 , 785.96995, -539.6217
T80W44 = 1.08641861 , 763.40523, -542.68837
T80W45 = 1.08655722 , 785.83445, -541.9541
T80W46 = 1.08669583 , 754.23697, -537.83611
T80W47 = 1.08683444 , 792.40936, -542.94538
T80W48 = 1.08697306 , 801.08393, -555.94667
T80W49 = 1.08711194 , 756.05805, -486.75779
T80W50 = 1.08725056 , 761.30214, -515.67349
T80W51 = 1.08738917 , 794.10286, -541.78706
T80W52 = 1.08752778 , 771.91133, -537.37579
T80W53 = 1.08766639 , 796.7631, -544.82618
T80W54 = 1.08780528 , 753.6346, -534.31678
T80W55 = 1.08794389 , 778.32647, -542.56909
T80W56 = 1.08808250 , 801.22094, -554.92353
T80W57 = 1.08822111 , 731.04877, -490.38921
T80W58 = 1.08835972 , 745.54488, -512.09176
T80W59 = 1.08849861 , 786.54637, -541.47328
T80W60 = 1.08863722 , 775.27115, -535.74669
T80W61 = 1.08877583 , 786.37939, -540.26649
T80W62 = 1.08891444 , 784.62302, -535.92039
T80W63 = 1.08905306 , 806.87653, -537.96276
T80W64 = 1.08919194 , 771.32596, -545.40679
T80W65 = 1.08933056 , 720.60332, -462.0084
T80W66 = 1.08946917 , 742.39697, -513.71452
T80W67 = 1.08960778 , 792.63413, -547.37978
T80W68 = 1.08974639 , 773.90325, -542.01821
T80W69 = 1.08988528 , 798.46281, -541.70395
T80W70 = 1.09002389 , 789.181, -532.75445
T80W71 = 1.09016250 , 811.45855, -543.72329
T80W72 = 1.09030111 , 790.41181, -535.39504
T80W73 = 1.09043972 , 656.40191, -426.78107
T80W74 = 1.09057861 , 677.99503, -478.97493
T80W75 = 1.09071722 , 770.30562, -531.9571
T80W76 = 1.09085583 , 765.89306, -531.28208
T80W77 = 1.09099444 , 801.90277, -544.65163
T80W78 = 1.09113333 , 788.99621, -535.88378
T80W79 = 1.09127194 , 799.07897, -542.12206
T80W80 = 1.09141056 , 793.09588, -545.12642
T80W81 = 1.09154917 , 532.78942, -396.62885
T80W82 = 1.09168778 , 595.94533, -434.44007
T80W83 = 1.09182667 , 742.96429, -519.76575
T80W84 = 1.09196528 , 799.26742, -544.6982
T80W85 = 1.09210389 , 822.64544, -545.74453
T80W86 = 1.09224250 , 799.82422, -542.62776
T80W87 = 1.09238111 , 803.64828, -540.32021
T80W88 = 1.09252000 , 773.61391, -546.29604
T80W89 = 1.09265861 , 607.82127, -400.66453
T80W90 = 1.09279722 , 650.85144, -440.94608
T80W91 = 1.09293583 , 791.06215, -525.02665
T80W92 = 1.09307444 , 806.70748, -540.53916
T80W93 = 1.09321333 , 834.73385, -543.00229
T80W94 = 1.09335194 , 796.17787, -537.96448
T80W95 = 1.09349056 , 788.80945, -542.66632
T80W96 = 1.09362917 , 830.11721, -546.33083
T81W1 = 1.09378528 , 780.88729, -547.15442
T81W2 = 1.09392389 , 798.76534, -537.76573
T81W3 = 1.09406250 , 828.61719, -548.95747
T81W4 = 1.09420111 , 809.97938, -547.04472
T81W5 = 1.09434000 , 797.56486, -541.70474
T81W6 = 1.09447861 , 791.16416, -540.26755
T81W7 = 1.09461722 , 786.63535, -550.32339
T81W8 = 1.09475583 , 794.81406, -541.29701
T81W9 = 1.09489444 , 808.18799, -537.61547
T81W10 = 1.09503333 , 780.52894, -535.40437
T81W11 = 1.09517194 , 788.85267, -545.01192
T81W12 = 1.09531056 , 801.7893, -544.32916
T81W13 = 1.09544917 , 785.76044, -539.23569
T81W14 = 1.09558778 , 789.91956, -537.72085
T81W15 = 1.09572667 , 789.35517, -540.97378
T81W16 = 1.09586528 , 794.23068, -548.23688
T81W17 = 1.09600389 , 820.07165, -541.31974
T81W18 = 1.09614250 , 783.68969, -543.7512
T81W19 = 1.09628111 , 787.27916, -547.83163
T81W20 = 1.09642000 , 780.79059, -534.26216
T81W21 = 1.09655861 , 774.21637, -538.49939
T81W22 = 1.09669722 , 768.36602, -543.91717
T81W23 = 1.09683583 , 791.39194, -542.97922
T81W24 = 1.09697444 , 803.19178, -552.06713
T81W25 = 1.09711333 , 837.09931, -548.16658
T81W26 = 1.09725194 , 799.32116, -534.61907
T81W27 = 1.09739056 , 769.82515, -545.43452
T81W28 = 1.09752917 , 753.74307, -538.79484
T81W29 = 1.09766778 , 767.89556, -540.93245
T81W30 = 1.09780667 , 755.03494, -539.59901
T81W31 = 1.09794528 , 786.76757, -539.56343
T81W32 = 1.09808389 , 774.50713, -541.83693
T81W33 = 1.09822250 , 757.87851, -490.51635
T81W34 = 1.09836111 , 770.26967, -536.59209
T81W35 = 1.09850000 , 758.72586, -536.01887
T81W36 = 1.09863861 , 751.57643, -537.00794
T81W37 = 1.09877722 , 753.11724, -538.46658
T81W38 = 1.09891583 , 762.62777, -543.5797
T81W39 = 1.09905444 , 768.0398, -542.96203
T81W40 = 1.09919333 , 771.67698, -553.32841
T81W41 = 1.09933194 , 772.66096, -499.28236
T81W42 = 1.09947056 , 771.08616, -527.38344
T81W43 = 1.09960917 , 786.54292, -539.40934
T81W44 = 1.09974778 , 764.31932, -542.61562
T81W45 = 1.09988667 , 785.13532, -541.5932
T81W46 = 1.10002528 , 754.86757, -537.68979
T81W47 = 1.10016389 , 792.50744, -543.01259
T81W48 = 1.10030250 , 802.00618, -555.71611
T81W49 = 1.10044111 , 756.34092, -486.60386
T81W50 = 1.10058000 , 761.80854, -515.55113
T81W51 = 1.10071861 , 793.39927, -541.42871
T81W52 = 1.10085722 , 773.36115, -537.54397
T81W53 = 1.10099583 , 797.75971, -544.89492
T81W54 = 1.10113444 , 753.61267, -533.9455
T81W55 = 1.10127333 , 778.71099, -542.83719
T81W56 = 1.10141194 , 801.29121, -554.47564
T81W57 = 1.10155056 , 731.25413, -490.08293
T81W58 = 1.10168917 , 745.14915, -512.04964
T81W59 = 1.10182778 , 786.53895, -541.34677
T81W60 = 1.10196667 , 775.07151, -535.48877
T81W61 = 1.10210528 , 786.81503, -540.32328
T81W62 = 1.10224389 , 784.32413, -535.59574
T81W63 = 1.10238250 , 807.28124, -537.98841
T81W64 = 1.10252111 , 771.7529, -545.34509
T81W65 = 1.10266000 , 720.54057, -462.18116
T81W66 = 1.10279861 , 742.89751, -513.94589
T81W67 = 1.10293722 , 793.42554, -547.681
T81W68 = 1.10307583 , 774.55285, -542.1106
T81W69 = 1.10321444 , 798.57626, -541.5367
T81W70 = 1.10335333 , 789.9777, -532.6904
T81W71 = 1.10349194 , 812.52509, -543.82177
T81W72 = 1.10363056 , 791.12121, -535.3923
T81W73 = 1.10376917 , 657.09289, -426.83888
T81W74 = 1.10390778 , 678.07647, -478.92602
T81W75 = 1.10404667 , 770.14589, -531.84677
T81W76 = 1.10418528 , 765.77943, -530.96568
T81W77 = 1.10432389 , 801.96728, -544.69546
T81W78 = 1.10446250 , 790.1147, -535.55598
T81W79 = 1.10460111 , 798.44002, -541.81061
T81W80 = 1.10474000 , 794.17874, -545.13634
T81W81 = 1.10487861 , 533.81377, -396.26264
T81W82 = 1.10501722 , 596.29852, -434.4105
T81W83 = 1.10515583 , 743.40071, -519.95516
T81W84 = 1.10529444 , 800.63586, -545.26266
T81W85 = 1.10543333 , 821.60906, -545.67667
T81W86 = 1.10557194 , 800.29274, -542.70093
T81W87 = 1.10571056 , 804.28092, -540.50105
T81W88 = 1.10584917 , 773.1548, -546.33591
T81W89 = 1.10598778 , 607.87347, -400.51636
T81W90 = 1.10612667 , 650.31627, -440.78222
T81W91 = 1.10626528 , 791.69408, -525.2073
T81W92 = 1.10640389 , 807.30029, -540.569
T81W93 = 1.10654250 , 834.30957, -543.2238
T81W94 = 1.10668111 , 796.75234, -538.23118
T81W95 = 1.10682000 , 788.1866, -542.60267
T81W96 = 1.10695861 , 830.44398, -546.54593
T82W1 = 1.10711889 , 781.52805, -547.60348
T82W2 = 1.10725750 , 798.32785, -537.71419
T82W3 = 1.10739611 , 828.87981, -549.13148
T82W4 = 1.10753500 , 810.01912, -547.19511
T82W5 = 1.10767361 , 797.47589, -541.76636
T82W6 = 1.10781222 , 791.96331, -540.20549
T82W7 = 1.10795083 , 787.25056, -550.26279
T82W8 = 1.10808944 , 795.48595, -541.63273
T82W9 = 1.10822833 , 808.6768, -537.9407
T82W10 = 1.10836694 , 780.97765, -535.23123
T82W11 = 1.10850556 , 789.59536, -545.0366
T82W12 = 1.10864417 , 801.73229, -544.41313
T82W13 = 1.10878278 , 785.85668, -539.30175
T82W14 = 1.10892167 , 790.50048, -537.63189
T82W15 = 1.10906028 , 789.00025, -540.73049
T82W16 = 1.10919889 , 793.91502, -548.14172
T82W17 = 1.10933750 , 819.41095, -541.25324
T82W18 = 1.10947611 , 783.9065, -543.78005
T82W19 = 1.10961500 , 787.8603, -547.74636
T82W20 = 1.10975361 , 780.55036, -534.33783
T82W21 = 1.10989222 , 774.64247, -538.43476
T82W22 = 1.11003083 , 768.31485, -543.51865
T82W23 = 1.11016944 , 790.827, -542.8352
T82W24 = 1.11030833 , 803.02279, -551.82712
T82W25 = 1.11044694 , 837.13221, -548.18811
T82W26 = 1.11058556 , 799.14167, -534.25675
T82W27 = 1.11072417 , 770.53104, -545.45006
T82W28 = 1.11086278 , 754.41214, -538.79581
T82W29 = 1.11100167 , 768.66542, -540.9932
T82W30 = 1.11114028 , 756.09809, -540.11972
T82W31 = 1.11127889 , 786.57501, -539.43135
T82W32 = 1.11141750 , 775.15688, -541.9289
T82W33 = 1.11155611 , 758.07493, -490.6435
T82W34 = 1.11169500 , 770.05415, -536.56172
T82W35 = 1.11183361 , 759.00377, -536.09609
T82W36 = 1.11197222 , 752.28712, -536.68318
T82W37 = 1.11211083 , 753.59513, -538.33139
T82W38 = 1.11224944 , 763.85804, -543.13077
T82W39 = 1.11238833 , 769.14585, -543.01954
T82W40 = 1.11252694 , 772.17913, -553.56611
T82W41 = 1.11266556 , 772.98808, -499.49378
T82W42 = 1.11280417 , 770.98836, -527.31653
T82W43 = 1.11294278 , 787.23488, -539.15693
T82W44 = 1.11308167 , 765.23854, -542.66585
T82W45 = 1.11322028 , 785.16735, -541.6153
T82W46 = 1.11335889 , 755.80043, -537.5196
T82W47 = 1.11349750 , 792.44149, -542.9674
T82W48 = 1.11363611 , 802.59954, -555.75417
T82W49 = 1.11377500 , 756.46126, -486.34532
T82W50 = 1.11391361 , 762.14114, -515.54354
T82W51 = 1.11405222 , 793.94028, -541.67611
T82W52 = 1.11419083 , 774.34806, -537.62889
T82W53 = 1.11432944 , 798.34374, -544.80357
T82W54 = 1.11446833 , 754.41694, -533.68515
T82W55 = 1.11460694 , 779.68963, -543.27689
T82W56 = 1.11474556 , 802.09057, -554.28384
T82W57 = 1.11488417 , 731.63877, -489.78574
T82W58 = 1.11502278 , 745.15924, -512.17148
T82W59 = 1.11516167 , 786.92601, -541.12752
T82W60 = 1.11530028 , 774.99129, -535.6732
T82W61 = 1.11543889 , 786.55654, -540.63078
T82W62 = 1.11557750 , 783.96913, -535.35327
T82W63 = 1.11571611 , 808.12674, -538.06321
T82W64 = 1.11585500 , 772.49102, -545.38171
T82W65 = 1.11599361 , 720.89611, -462.19616
T82W66 = 1.11613222 , 742.68215, -514.25705
T82W67 = 1.11627083 , 794.02304, -547.84799
T82W68 = 1.11640944 , 775.57968, -542.34548
T82W69 = 1.11654833 , 799.19972, -541.59307
T82W70 = 1.11668694 , 789.48334, -532.23671
T82W71 = 1.11682556 , 813.42807, -543.80969
T82W72 = 1.11696417 , 791.26557, -535.2484
T82W73 = 1.11710278 , 658.08587, -426.99416
T82W74 = 1.11724167 , 678.52249, -479.02811
T82W75 = 1.11738028 , 770.28922, -531.70751
T82W76 = 1.11751889 , 765.48257, -530.64111
T82W77 = 1.11765750 , 802.05658, -544.63338
T82W78 = 1.11779611 , 790.65454, -535.31792
T82W79 = 1.11793500 , 798.02626, -541.16366
T82W80 = 1.11807361 , 794.13227, -544.85975
T82W81 = 1.11821222 , 534.54696, -395.59251
T82W82 = 1.11835083 , 597.05137, -434.6713
T82W83 = 1.11848944 , 744.0908, -520.32188
T82W84 = 1.11862833 , 801.79515, -545.43794
T82W85 = 1.11876694 , 821.4622, -545.82711
T82W86 = 1.11890556 , 800.62473, -543.04853
T82W87 = 1.11904417 , 804.78424, -540.59469
T82W88 = 1.11918278 , 773.60759, -546.17016
T82W89 = 1.11932167 , 607.56602, -400.49651
T82W90 = 1.11946028 , 651.00902, -441.05286
T82W91 = 1.11959889 , 791.22588, -525.13534
T82W92 = 1.11973750 , 807.53492, -540.35873
T82W93 = 1.11987611 , 833.79195, -543.01105
T82W94 = 1.12001500 , 797.7561, -538.4228
T82W95 = 1.12015361 , 788.03358, -542.61896
T82W96 = 1.12029222 , 830.59259, -546.89313
T83W1 = 1.12045250 , 781.27306, -548.03499
T83W2 = 1.12059111 , 797.8175, -537.49185
T83W3 = 1.12073000 , 828.90469, -549.02307
T83W4 = 1.12086861 , 808.75172, -546.83234
T83W5 = 1.12100722 , 798.12362, -541.71795
T83W6 = 1.12114583 , 792.58516, -540.26492
T83W7 = 1.12128444 , 787.6486, -550.17276
T83W8 = 1.12142333 , 795.54267, -541.54942
T83W9 = 1.12156194 , 808.59829, -538.13282
T83W10 = 1.12170056 , 780.93748, -535.0835
T83W11 = 1.12183917 , 788.83864, -544.75816
T83W12 = 1.12197778 , 801.54625, -544.40944
T83W13 = 1.12211667 , 786.43758, -539.70047
T83W14 = 1.12225528 , 790.5165, -537.40064
T83W15 = 1.12239389 , 789.56481, -540.87445
T83W16 = 1.12253250 , 793.53695, -548.00337
T83W17 = 1.12267139 , 819.44354, -541.27477
T83W18 = 1.12281000 , 784.09136, -543.78668
T83W19 = 1.12294861 , 787.79635, -547.70189
T83W20 = 1.12308722 , 780.54215, -534.21216
T83W21 = 1.12322583 , 773.55223, -538.15758
T83W22 = 1.12336472 , 767.71715, -543.21639
T83W23 = 1.12350333 , 790.63268, -542.70179
T83W24 = 1.12364194 , 802.75292, -552.01305
T83W25 = 1.12378056 , 837.06807, -548.14614
T83W26 = 1.12391917 , 799.35072, -534.1543
T83W27 = 1.12405806 , 770.48664, -545.17639
T83W28 = 1.12419667 , 754.04991, -538.29858
T83W29 = 1.12433528 , 768.71351, -540.78631
T83W30 = 1.12447389 , 757.32488, -540.27782
T83W31 = 1.12461250 , 786.53383, -539.76655
T83W32 = 1.12475139 , 774.97102, -541.91978
T83W33 = 1.12489000 , 758.15335, -490.80694
T83W34 = 1.12502861 , 770.05415, -536.56172
T83W35 = 1.12516722 , 760.06564, -536.01146
T83W36 = 1.12530583 , 752.97148, -536.45784
T83W37 = 1.12544472 , 754.41006, -538.19798
T83W38 = 1.12558333 , 764.22499, -543.15076
T83W39 = 1.12572194 , 770.30757, -542.99409
T83W40 = 1.12586056 , 773.28755, -553.62554
T83W41 = 1.12599917 , 773.57557, -499.87349
T83W42 = 1.12613806 , 770.51669, -527.11233
T83W43 = 1.12627667 , 787.08983, -539.29981
T83W44 = 1.12641528 , 764.67978, -542.5103
T83W45 = 1.12655389 , 785.37689, -541.51711
T83W46 = 1.12669250 , 756.13592, -537.51979
T83W47 = 1.12683139 , 792.32036, -543.00634
T83W48 = 1.12697000 , 802.43742, -555.64189
T83W49 = 1.12710861 , 757.14994, -486.56405
T83W50 = 1.12724722 , 762.91634, -515.7187
T83W51 = 1.12738583 , 793.53727, -541.64472
T83W52 = 1.12752472 , 774.80427, -537.58499
T83W53 = 1.12766333 , 798.98321, -544.62702
T83W54 = 1.12780194 , 754.79126, -533.35717
T83W55 = 1.12794056 , 779.512, -543.39569
T83W56 = 1.12807917 , 802.33677, -554.20572
T83W57 = 1.12821806 , 732.16595, -489.69466
T83W58 = 1.12835667 , 745.29676, -512.38096
T83W59 = 1.12849528 , 786.62068, -540.67488
T83W60 = 1.12863389 , 775.39119, -535.70968
T83W61 = 1.12877250 , 787.49968, -540.91491
T83W62 = 1.12891139 , 783.62403, -535.23792
T83W63 = 1.12905000 , 807.98156, -538.21084
T83W64 = 1.12918861 , 773.21206, -545.64821
T83W65 = 1.12932722 , 721.35045, -462.27433
T83W66 = 1.12946583 , 742.64064, -514.11324
T83W67 = 1.12960472 , 793.97242, -548.05857
T83W68 = 1.12974333 , 776.27958, -542.22994
T83W69 = 1.12988194 , 799.53289, -541.4524
T83W70 = 1.13002056 , 789.76193, -531.82324
T83W71 = 1.13015917 , 813.65525, -543.9616
T83W72 = 1.13029806 , 791.65266, -535.02703
T83W73 = 1.13043667 , 658.93705, -427.15439
T83W74 = 1.13057528 , 679.214, -479.51639
T83W75 = 1.13071389 , 770.56035, -531.65642
T83W76 = 1.13085250 , 765.21924, -530.33989
T83W77 = 1.13099139 , 801.77374, -544.56398
T83W78 = 1.13113000 , 790.89233, -534.75444
T83W79 = 1.13126861 , 798.22851, -540.93478
T83W80 = 1.13140722 , 794.12506, -544.73249
T83W81 = 1.13154583 , 534.62343, -395.04306
T83W82 = 1.13168472 , 596.79068, -434.57735
T83W83 = 1.13182333 , 744.00954, -520.03303
T83W84 = 1.13196194 , 802.61318, -545.62573
T83W85 = 1.13210056 , 821.60822, -546.17227
T83W86 = 1.13223917 , 801.32268, -543.27699
T83W87 = 1.13237806 , 804.92982, -540.44786
T83W88 = 1.13251667 , 774.2256, -546.24213
T83W89 = 1.13265528 , 607.29197, -400.49852
T83W90 = 1.13279389 , 650.99434, -441.14239
T83W91 = 1.13293250 , 791.02975, -525.00514
T83W92 = 1.13307139 , 807.47833, -540.4433
T83W93 = 1.13321000 , 833.66951, -543.05565
T83W94 = 1.13334861 , 798.37911, -538.47834
T83W95 = 1.13348722 , 788.51624, -542.95137
T83W96 = 1.13362583 , 830.07575, -547.1761
T84W1 = 1.13378639 , 781.34939, -548.33278
T84W2 = 1.13392500 , 797.50107, -537.40006
T84W3 = 1.13406361 , 828.92785, -548.91352
T84W4 = 1.13420222 , 808.86624, -546.66293
T84W5 = 1.13434083 , 798.09138, -541.69606
T84W6 = 1.13447972 , 792.85921, -540.20856
T84W7 = 1.13461833 , 787.23809, -550.00865
T84W8 = 1.13475694 , 796.28511, -542.05492
T84W9 = 1.13489556 , 808.76921, -538.36882
T84W10 = 1.13503417 , 781.16971, -534.88206
T84W11 = 1.13517306 , 788.42043, -544.46929
T84W12 = 1.13531167 , 801.48924, -544.49338
T84W13 = 1.13545028 , 786.68662, -539.75023
T84W14 = 1.13558889 , 791.42759, -537.65663
T84W15 = 1.13572750 , 790.05765, -540.84748
T84W16 = 1.13586639 , 793.5032, -547.98006
T84W17 = 1.13600500 , 819.67168, -541.4255
T84W18 = 1.13614361 , 784.0274, -543.74231
T84W19 = 1.13628222 , 787.65522, -547.35905
T84W20 = 1.13642083 , 780.8383, -534.05471
T84W21 = 1.13655972 , 773.72873, -538.03992
T84W22 = 1.13669833 , 767.09273, -543.01565
T84W23 = 1.13683694 , 789.70487, -542.67341
T84W24 = 1.13697556 , 802.03135, -551.88799
T84W25 = 1.13711417 , 837.96749, -548.48397
T84W26 = 1.13725306 , 799.94134, -534.18556
T84W27 = 1.13739167 , 770.02803, -544.60982
T84W28 = 1.13753028 , 754.06117, -537.94903
T84W29 = 1.13766889 , 767.67576, -540.29653
T84W30 = 1.13780750 , 758.09813, -540.47023
T84W31 = 1.13794639 , 786.20382, -539.90346
T84W32 = 1.13808500 , 774.85055, -541.95637
T84W33 = 1.13822361 , 757.97215, -490.80227
T84W34 = 1.13836222 , 769.81431, -536.63414
T84W35 = 1.13850083 , 760.50478, -535.72512
T84W36 = 1.13863972 , 752.65577, -536.23287
T84W37 = 1.13877833 , 755.78009, -538.2206
T84W38 = 1.13891694 , 763.69171, -542.89207
T84W39 = 1.13905556 , 770.58843, -543.07132
T84W40 = 1.13919417 , 773.41045, -553.59103
T84W41 = 1.13933306 , 774.13057, -500.23219
T84W42 = 1.13947167 , 770.40113, -526.7964
T84W43 = 1.13961028 , 786.96142, -539.21181
T84W44 = 1.13974889 , 764.82114, -542.85148
T84W45 = 1.13988750 , 785.56912, -541.64968
T84W46 = 1.14002639 , 756.33638, -537.30466
T84W47 = 1.14016500 , 791.99909, -542.78612
T84W48 = 1.14030361 , 802.06438, -555.63212
T84W49 = 1.14044222 , 756.93645, -486.53885
T84W50 = 1.14058083 , 763.57185, -515.92891
T84W51 = 1.14071972 , 793.27822, -541.46787
T84W52 = 1.14085833 , 774.10782, -537.22178
T84W53 = 1.14099694 , 798.19854, -544.45944
T84W54 = 1.14113556 , 754.71132, -533.06368
T84W55 = 1.14127417 , 779.29556, -543.36607
T84W56 = 1.14141306 , 802.72945, -553.98042
T84W57 = 1.14155167 , 731.76698, -489.31685
T84W58 = 1.14169028 , 745.56337, -512.67928
T84W59 = 1.14182889 , 787.16206, -540.44033
T84W60 = 1.14196750 , 775.90439, -536.06432
T84W61 = 1.14210639 , 787.88469, -541.17942
T84W62 = 1.14224500 , 783.09282, -535.1156
T84W63 = 1.14238361 , 807.68091, -538.37698
T84W64 = 1.14252222 , 773.08334, -545.55735
T84W65 = 1.14266083 , 722.04744, -462.40111
T84W66 = 1.14279972 , 742.1058, -514.20293
T84W67 = 1.14293833 , 793.52851, -547.87481
T84W68 = 1.14307694 , 776.3752, -542.29674
T84W69 = 1.14321556 , 799.44305, -541.02524
T84W70 = 1.14335417 , 789.66906, -531.40014
T84W71 = 1.14349306 , 813.76119, -543.66256
T84W72 = 1.14363167 , 791.64418, -534.90053
T84W73 = 1.14377028 , 659.68631, -427.05168
T84W74 = 1.14390889 , 679.77306, -479.59119
T84W75 = 1.14404750 , 770.79296, -531.45955
T84W76 = 1.14418639 , 765.22747, -530.46424
T84W77 = 1.14432500 , 801.9598, -544.56765
T84W78 = 1.14446361 , 790.40195, -534.78476
T84W79 = 1.14460222 , 799.47532, -541.04709
T84W80 = 1.14474083 , 793.68082, -544.54994
T84W81 = 1.14487972 , 534.78074, -394.64012
T84W82 = 1.14501833 , 597.87837, -434.50701
T84W83 = 1.14515694 , 743.70874, -520.05466
T84W84 = 1.14529556 , 803.39922, -545.79119
T84W85 = 1.14543417 , 821.36364, -546.25776
T84W86 = 1.14557306 , 800.92442, -543.37433
T84W87 = 1.14571167 , 805.48987, -540.45686
T84W88 = 1.14585028 , 774.32723, -546.43533
T84W89 = 1.14598889 , 607.56602, -400.49651
T84W90 = 1.14612750 , 650.75689, -440.88202
T84W91 = 1.14626639 , 791.22285, -525.49151
T84W92 = 1.14640500 , 807.70694, -540.59634
T84W93 = 1.14654361 , 832.7262, -543.06237
T84W94 = 1.14668222 , 798.81665, -538.53009
T84W95 = 1.14682083 , 787.84851, -542.61314
T84W96 = 1.14695972 , 829.3716, -546.96108
T85W1 = 1.14712000 , 780.98598, -548.44401
T85W2 = 1.14725861 , 797.92274, -537.68427
T85W3 = 1.14739722 , 827.99589, -548.54577
T85W4 = 1.14753583 , 810.04668, -546.59618
T85W5 = 1.14767472 , 798.41552, -541.91611
T85W6 = 1.14781333 , 792.75486, -540.01588
T85W7 = 1.14795194 , 787.24433, -550.13571
T85W8 = 1.14809056 , 797.51601, -542.40421
T85W9 = 1.14822917 , 809.73654, -538.40116
T85W10 = 1.14836806 , 781.15339, -534.63058
T85W11 = 1.14850667 , 788.29228, -544.38077
T85W12 = 1.14864528 , 801.89528, -544.52383
T85W13 = 1.14878389 , 786.63009, -539.83262
T85W14 = 1.14892250 , 792.27628, -537.86955
T85W15 = 1.14906139 , 791.22708, -540.79671
T85W16 = 1.14920000 , 793.63315, -548.06982
T85W17 = 1.14933861 , 819.47613, -541.29631
T85W18 = 1.14947722 , 784.02038, -543.61585
T85W19 = 1.14961583 , 787.52563, -547.26898
T85W20 = 1.14975472 , 780.07574, -534.13285
T85W21 = 1.14989333 , 773.50542, -537.88461
T85W22 = 1.15003194 , 767.27154, -542.90103
T85W23 = 1.15017056 , 789.86533, -542.78369
T85W24 = 1.15030917 , 802.03135, -551.88799
T85W25 = 1.15044806 , 838.21411, -548.51991
T85W26 = 1.15058667 , 800.91789, -533.9892
T85W27 = 1.15072528 , 770.23083, -544.3903
T85W28 = 1.15086389 , 753.58605, -537.61001
T85W29 = 1.15100250 , 767.86106, -540.30673
T85W30 = 1.15114139 , 758.5523, -540.43468
T85W31 = 1.15128000 , 785.82483, -539.76427
T85W32 = 1.15141861 , 774.91426, -542.00093
T85W33 = 1.15155722 , 757.90178, -490.98204
T85W34 = 1.15169583 , 768.98097, -536.53195
T85W35 = 1.15183472 , 759.86883, -535.27705
T85W36 = 1.15197333 , 753.01367, -536.1313
T85W37 = 1.15211194 , 755.78689, -538.34475
T85W38 = 1.15225056 , 763.8939, -542.6746
T85W39 = 1.15238917 , 771.09512, -542.82435
T85W40 = 1.15252806 , 773.74254, -553.4612
T85W41 = 1.15266667 , 774.11073, -500.3343
T85W42 = 1.15280528 , 770.90654, -527.02358
T85W43 = 1.15294389 , 787.26699, -539.17893
T85W44 = 1.15308250 , 765.2597, -543.04231
T85W45 = 1.15322139 , 786.1896, -541.71321
T85W46 = 1.15336000 , 757.35374, -537.55029
T85W47 = 1.15349861 , 792.16044, -542.40912
T85W48 = 1.15363722 , 801.52933, -555.50989
T85W49 = 1.15377583 , 756.71856, -486.73482
T85W50 = 1.15391472 , 764.36774, -516.0005
T85W51 = 1.15405333 , 792.80167, -541.26425
T85W52 = 1.15419194 , 774.04398, -537.17747
T85W53 = 1.15433056 , 797.58507, -544.04091
T85W54 = 1.15446944 , 754.83954, -532.68042
T85W55 = 1.15460806 , 779.8492, -543.3881
T85W56 = 1.15474667 , 802.88382, -553.96285
T85W57 = 1.15488528 , 732.31156, -489.12632
T85W58 = 1.15502389 , 746.24769, -512.91974
T85W59 = 1.15516278 , 786.63012, -540.31752
T85W60 = 1.15530139 , 776.98798, -536.21223
T85W61 = 1.15544000 , 788.13557, -541.2303
T85W62 = 1.15557861 , 782.18302, -534.85437
T85W63 = 1.15571722 , 807.84488, -538.4863
T85W64 = 1.15585611 , 773.28647, -545.33685
T85W65 = 1.15599472 , 721.44725, -462.12323
T85W66 = 1.15613333 , 741.12636, -513.98382
T85W67 = 1.15627194 , 793.48627, -548.21388
T85W68 = 1.15641056 , 776.44589, -542.46714
T85W69 = 1.15654944 , 799.16047, -540.95601
T85W70 = 1.15668806 , 789.41807, -531.35133
T85W71 = 1.15682667 , 814.07156, -543.62336
T85W72 = 1.15696528 , 792.73416, -535.03272
T85W73 = 1.15710389 , 659.41792, -426.97592
T85W74 = 1.15724278 , 680.39977, -479.49997
T85W75 = 1.15738139 , 770.98474, -531.59181
T85W76 = 1.15752000 , 764.90693, -530.24199
T85W77 = 1.15765861 , 801.79851, -544.4581
T85W78 = 1.15779722 , 791.06369, -534.99106
T85W79 = 1.15793611 , 799.55635, -540.85778
T85W80 = 1.15807472 , 794.02145, -544.53913
T85W81 = 1.15821333 , 535.37549, -394.21353
T85W82 = 1.15835194 , 598.33755, -434.26627
T85W83 = 1.15849056 , 743.92729, -520.55563
T85W84 = 1.15862944 , 803.75582, -546.03349
T85W85 = 1.15876806 , 820.70227, -546.18982
T85W86 = 1.15890667 , 801.54858, -543.43018
T85W87 = 1.15904528 , 805.65178, -540.56552
T85W88 = 1.15918389 , 773.70919, -546.36334
T85W89 = 1.15932278 , 607.51286, -400.37029
T85W90 = 1.15946139 , 650.39169, -440.53518
T85W91 = 1.15960000 , 791.92097, -525.35785
T85W92 = 1.15973861 , 807.99048, -540.66363
T85W93 = 1.15987722 , 831.61077, -542.83148
T85W94 = 1.16001611 , 799.22845, -538.68603
T85W95 = 1.16015472 , 786.96217, -542.24565
T85W96 = 1.16029333 , 829.0531, -546.8756
T86W1 = 1.16045361 , 781.95637, -548.75882
T86W2 = 1.16059222 , 798.6767, -537.82761
T86W3 = 1.16073111 , 827.10289, -548.32805
T86W4 = 1.16086972 , 811.18595, -546.37652
T86W5 = 1.16100833 , 798.10686, -541.9508
T86W6 = 1.16114694 , 791.89826, -539.67514
T86W7 = 1.16128556 , 786.14254, -549.73332
T86W8 = 1.16142444 , 797.8552, -542.39055
T86W9 = 1.16156306 , 810.6786, -538.53804
T86W10 = 1.16170167 , 781.6842, -534.75354
T86W11 = 1.16184028 , 787.73515, -544.36158
T86W12 = 1.16197889 , 802.05658, -544.63338
T86W13 = 1.16211778 , 786.64534, -540.08549
T86W14 = 1.16225639 , 792.38892, -537.7036
T86W15 = 1.16239500 , 792.33431, -540.70182
T86W16 = 1.16253361 , 793.38841, -548.14625
T86W17 = 1.16267222 , 818.66962, -541.37944
T86W18 = 1.16281111 , 784.38474, -543.50368
T86W19 = 1.16294972 , 787.46167, -547.22452
T86W20 = 1.16308833 , 779.15056, -533.61911
T86W21 = 1.16322694 , 773.28045, -537.72813
T86W22 = 1.16336556 , 767.99321, -542.68786
T86W23 = 1.16350444 , 790.08432, -542.81239
T86W24 = 1.16364306 , 802.12777, -551.95436
T86W25 = 1.16378167 , 838.15159, -548.47903
T86W26 = 1.16392028 , 801.37019, -533.80601
T86W27 = 1.16405889 , 769.72791, -544.15567
T86W28 = 1.16419778 , 753.33872, -537.5526
T86W29 = 1.16433639 , 767.72538, -540.09103
T86W30 = 1.16447500 , 758.60227, -540.23077
T86W31 = 1.16461361 , 785.34969, -539.55891
T86W32 = 1.16475222 , 775.49342, -541.92243
T86W33 = 1.16489111 , 758.07745, -491.20859
T86W34 = 1.16502972 , 768.75052, -536.25143
T86W35 = 1.16516833 , 759.48663, -535.00776
T86W36 = 1.16530694 , 753.81715, -536.34663
T86W37 = 1.16544556 , 756.92528, -538.55852
T86W38 = 1.16558444 , 763.75261, -542.33353
T86W39 = 1.16572306 , 771.61322, -542.22283
T86W40 = 1.16586167 , 773.02389, -553.19185
T86W41 = 1.16600028 , 774.2553, -500.54273
T86W42 = 1.16613889 , 771.10413, -526.80325
T86W43 = 1.16627778 , 787.50227, -538.97669
T86W44 = 1.16641639 , 765.74707, -543.02655
T86W45 = 1.16655500 , 786.28743, -541.78063
T86W46 = 1.16669361 , 757.97582, -537.75319
T86W47 = 1.16683222 , 792.26599, -542.6033
T86W48 = 1.16697111 , 801.36896, -555.39872
T86W49 = 1.16710972 , 756.77906, -486.99788
T86W50 = 1.16724833 , 765.55117, -516.33281
T86W51 = 1.16738694 , 792.18732, -541.33144
T86W52 = 1.16752556 , 773.35361, -536.93831
T86W53 = 1.16766444 , 797.92442, -544.02756
T86W54 = 1.16780306 , 754.99926, -532.31949
T86W55 = 1.16794167 , 780.23806, -543.17368
T86W56 = 1.16808028 , 802.37447, -553.73539
T86W57 = 1.16821889 , 732.18335, -489.04067
T86W58 = 1.16835778 , 746.21395, -513.24184
T86W59 = 1.16849639 , 785.21219, -539.82767
T86W60 = 1.16863500 , 777.87217, -536.10124
T86W61 = 1.16877361 , 788.41689, -541.30202
T86W62 = 1.16891222 , 782.18302, -534.85437
T86W63 = 1.16905111 , 807.77998, -538.44303
T86W64 = 1.16918972 , 774.02669, -545.37358
T86W65 = 1.16932833 , 721.77055, -462.11717
T86W66 = 1.16946694 , 740.88999, -514.04973
T86W67 = 1.16960556 , 793.49297, -548.34129
T86W68 = 1.16974444 , 775.36882, -542.43988
T86W69 = 1.16988306 , 798.83605, -540.73636
T86W70 = 1.17002167 , 789.15429, -531.53411
T86W71 = 1.17016028 , 815.1782, -543.37547
T86W72 = 1.17029889 , 792.53887, -534.90089
T86W73 = 1.17043778 , 660.06314, -426.6093
T86W74 = 1.17057639 , 680.40625, -479.29127
T86W75 = 1.17071500 , 771.13075, -531.93085
T86W76 = 1.17085361 , 765.3468, -530.42831
T86W77 = 1.17099222 , 802.22765, -544.38136
T86W78 = 1.17113111 , 791.20798, -534.84716
T86W79 = 1.17126972 , 799.28167, -540.91601
T86W80 = 1.17140833 , 794.42471, -544.5711
T86W81 = 1.17154694 , 535.49092, -393.86636
T86W82 = 1.17168556 , 598.33453, -434.07286
T86W83 = 1.17182444 , 744.55569, -520.87927
T86W84 = 1.17196306 , 803.9511, -546.16619
T86W85 = 1.17210167 , 820.8324, -546.27644
T86W86 = 1.17224028 , 802.17288, -543.48571
T86W87 = 1.17237889 , 805.48987, -540.45686
T86W88 = 1.17251778 , 774.02847, -546.58884
T86W89 = 1.17265639 , 607.55479, -400.30667
T86W90 = 1.17279500 , 651.30064, -440.55417
T86W91 = 1.17293361 , 792.61624, -525.58012
T86W92 = 1.17307222 , 807.08164, -540.545
T86W93 = 1.17321111 , 831.22641, -542.7047
T86W94 = 1.17334972 , 799.27663, -538.47506
T86W95 = 1.17348833 , 786.5995, -542.36027
T86W96 = 1.17362694 , 828.98608, -546.83138
T87W1 = 1.17378722 , 781.49725, -548.80312
T87W2 = 1.17392611 , 799.85853, -537.89337
T87W3 = 1.17406472 , 826.6107, -548.50031
T87W4 = 1.17420333 , 812.03355, -546.45316
T87W5 = 1.17434194 , 798.66576, -541.96382
T87W6 = 1.17448056 , 791.73738, -539.56548
T87W7 = 1.17461944 , 786.45711, -549.83071
T87W8 = 1.17475806 , 798.07484, -542.4177
T87W9 = 1.17489667 , 810.83249, -538.51791
T87W10 = 1.17503528 , 781.98875, -534.72151
T87W11 = 1.17517389 , 787.10537, -544.16992
T87W12 = 1.17531278 , 801.99954, -544.71737
T87W13 = 1.17545139 , 786.79984, -540.07035
T87W14 = 1.17559000 , 792.97843, -537.73991
T87W15 = 1.17572861 , 793.06953, -540.59516
T87W16 = 1.17586722 , 793.51833, -548.23604
T87W17 = 1.17600611 , 818.04182, -541.33369
T87W18 = 1.17614472 , 784.44872, -543.54801
T87W19 = 1.17628333 , 787.12323, -547.23382
T87W20 = 1.17642194 , 778.63582, -533.26651
T87W21 = 1.17656056 , 773.36115, -537.54397
T87W22 = 1.17669944 , 769.20271, -542.93899
T87W23 = 1.17683806 , 790.71329, -543.00083
T87W24 = 1.17697667 , 802.09563, -551.93223
T87W25 = 1.17711528 , 838.4329, -548.66298
T87W26 = 1.17725389 , 801.87666, -533.53742
T87W27 = 1.17739278 , 770.14623, -543.96772
T87W28 = 1.17753139 , 753.12464, -537.51885
T87W29 = 1.17767000 , 768.09432, -540.11015
T87W30 = 1.17780861 , 760.0966, -540.21606
T87W31 = 1.17794722 , 784.97845, -539.54588
T87W32 = 1.17808611 , 775.51831, -541.81895
T87W33 = 1.17822472 , 757.97455, -491.36736
T87W34 = 1.17836333 , 768.64575, -536.05866
T87W35 = 1.17850194 , 758.89731, -534.83043
T87W36 = 1.17864056 , 753.79256, -536.44806
T87W37 = 1.17877944 , 758.63259, -538.57764
T87W38 = 1.17891806 , 763.83452, -542.15107
T87W39 = 1.17905667 , 771.9787, -541.6347
T87W40 = 1.17919528 , 772.6217, -553.14873
T87W41 = 1.17933389 , 773.95349, -500.57748
T87W42 = 1.17947278 , 771.10413, -526.80325
T87W43 = 1.17961139 , 787.08309, -538.68974
T87W44 = 1.17975000 , 766.99364, -543.42796
T87W45 = 1.17988861 , 786.06877, -541.75136
T87W46 = 1.18002722 , 758.59639, -537.95469
T87W47 = 1.18016611 , 793.0241, -542.87862
T87W48 = 1.18030472 , 801.20092, -555.15802
T87W49 = 1.18044333 , 757.05754, -487.065
T87W50 = 1.18058194 , 766.63871, -516.59932
T87W51 = 1.18072056 , 791.34048, -541.11746
T87W52 = 1.18085944 , 772.82465, -536.81093
T87W53 = 1.18099806 , 797.49664, -543.6135
T87W54 = 1.18113667 , 755.00803, -531.97061
T87W55 = 1.18127528 , 781.12387, -543.06204
T87W56 = 1.18141389 , 801.66627, -553.24655
T87W57 = 1.18155278 , 733.00524, -488.9239
T87W58 = 1.18169139 , 746.25577, -513.38575
T87W59 = 1.18183000 , 784.23782, -539.52061
T87W60 = 1.18196861 , 778.14448, -536.04857
T87W61 = 1.18210722 , 788.7812, -541.18762
T87W62 = 1.18224611 , 782.39952, -534.8822
T87W63 = 1.18238472 , 807.45376, -538.22553
T87W64 = 1.18252333 , 774.1409, -545.21144
T87W65 = 1.18266194 , 721.46329, -462.02695
T87W66 = 1.18280056 , 740.8044, -514.10528
T87W67 = 1.18293944 , 793.84732, -548.58621
T87W68 = 1.18307806 , 775.40924, -542.58913
T87W69 = 1.18321667 , 798.40631, -540.81129
T87W70 = 1.18335528 , 789.31732, -531.64394
T87W71 = 1.18349389 , 816.15501, -543.03961
T87W72 = 1.18363278 , 792.30279, -534.62075
T87W73 = 1.18377139 , 660.91016, -426.56829
T87W74 = 1.18391000 , 681.01579, -479.29398
T87W75 = 1.18404861 , 770.57026, -531.78239
T87W76 = 1.18418722 , 765.57171, -530.58421
T87W77 = 1.18432611 , 801.74148, -544.54207
T87W78 = 1.18446472 , 791.7562, -534.7347
T87W79 = 1.18460333 , 798.95722, -540.69639
T87W80 = 1.18474194 , 795.2565, -545.01898
T87W81 = 1.18488056 , 534.89417, -393.34168
T87W82 = 1.18501944 , 598.71881, -434.06437
T87W83 = 1.18515806 , 744.67363, -520.84565
T87W84 = 1.18529667 , 804.0083, -546.08199
T87W85 = 1.18543528 , 820.80771, -546.38406
T87W86 = 1.18557389 , 802.17445, -542.9966
T87W87 = 1.18571278 , 805.78302, -540.6536
T87W88 = 1.18585139 , 774.3653, -546.5837
T87W89 = 1.18599000 , 607.86056, -400.32537
T87W90 = 1.18612861 , 651.67604, -440.41034
T87W91 = 1.18626750 , 792.56119, -525.66312
T87W92 = 1.18640611 , 806.72383, -540.79501
T87W93 = 1.18654472 , 830.72671, -542.75073
T87W94 = 1.18668333 , 798.84073, -538.42465
T87W95 = 1.18682194 , 786.72768, -542.44867
T87W96 = 1.18696083 , 829.20028, -546.72347
T88W1 = 1.18711667 , 782.02176, -548.80472
T88W2 = 1.18725528 , 800.02021, -538.00212
T88W3 = 1.18739417 , 825.92306, -548.54243
T88W4 = 1.18753278 , 812.24517, -546.34845
T88W5 = 1.18767139 , 798.75476, -541.90206
T88W6 = 1.18781000 , 792.13214, -539.47016
T88W7 = 1.18794861 , 786.76379, -549.79984
T88W8 = 1.18808750 , 799.06984, -542.48257
T88W9 = 1.18822611 , 811.24812, -538.67157
T88W10 = 1.18836472 , 782.42343, -534.77831
T88W11 = 1.18850333 , 787.56625, -544.12297
T88W12 = 1.18864194 , 802.76973, -545.11773
T88W13 = 1.18878083 , 787.55646, -540.34715
T88W14 = 1.18891944 , 793.26034, -537.80984
T88W15 = 1.18905806 , 792.89193, -540.71736
T88W16 = 1.18919667 , 793.32428, -548.10194
T88W17 = 1.18933528 , 817.75545, -541.26732
T88W18 = 1.18947417 , 785.44602, -543.7523
T88W19 = 1.18961278 , 787.16553, -546.89644
T88W20 = 1.18975139 , 777.63972, -533.06289
T88W21 = 1.18989000 , 773.16974, -537.4109
T88W22 = 1.19002861 , 770.0284, -542.918
T88W23 = 1.19016750 , 789.86533, -542.78369
T88W24 = 1.19030611 , 801.93492, -551.82163
T88W25 = 1.19044472 , 838.4329, -548.66298
T88W26 = 1.19058333 , 802.2172, -533.52165
T88W27 = 1.19072194 , 771.27858, -543.92057
T88W28 = 1.19086083 , 753.01204, -537.67659
T88W29 = 1.19099944 , 768.34152, -540.16376
T88W30 = 1.19113806 , 761.26039, -540.32366
T88W31 = 1.19127667 , 785.05937, -539.35942
T88W32 = 1.19141528 , 776.26394, -541.97712
T88W33 = 1.19155417 , 757.89624, -491.20386
T88W34 = 1.19169278 , 768.45466, -535.92537
T88W35 = 1.19183139 , 759.34328, -534.66882
T88W36 = 1.19197000 , 754.23839, -536.28954
T88W37 = 1.19210861 , 759.98702, -538.82143
T88W38 = 1.19224750 , 764.31661, -542.01195
T88W39 = 1.19238611 , 773.28807, -541.46656
T88W40 = 1.19252472 , 772.85871, -552.95124
T88W41 = 1.19266333 , 773.61372, -500.24277
T88W42 = 1.19280194 , 771.26438, -526.91275
T88W43 = 1.19294083 , 786.80881, -538.26001
T88W44 = 1.19307944 , 767.42445, -543.49185
T88W45 = 1.19321806 , 786.14189, -541.92322
T88W46 = 1.19335667 , 758.65968, -537.99958
T88W47 = 1.19349528 , 793.36451, -542.86767
T88W48 = 1.19363417 , 801.13075, -554.98522
T88W49 = 1.19377278 , 756.64455, -487.13546
T88W50 = 1.19391139 , 767.37138, -516.97627
T88W51 = 1.19405000 , 792.27616, -541.27044
T88W52 = 1.19418861 , 771.80064, -536.57898
T88W53 = 1.19432750 , 796.56698, -543.10187
T88W54 = 1.19446611 , 755.31045, -531.47378
T88W55 = 1.19460472 , 782.26019, -543.00194
T88W56 = 1.19474333 , 800.88533, -553.20295
T88W57 = 1.19488194 , 732.75316, -488.534
T88W58 = 1.19502083 , 746.25577, -513.38575
T88W59 = 1.19515944 , 784.19815, -539.37233
T88W60 = 1.19529806 , 777.88673, -535.87098
T88W61 = 1.19543667 , 788.15264, -540.99911
T88W62 = 1.19557528 , 783.36544, -535.06126
T88W63 = 1.19571417 , 806.77748, -537.89671
T88W64 = 1.19585278 , 774.22329, -545.0269
T88W65 = 1.19599139 , 720.91216, -462.09992
T88W66 = 1.19613000 , 740.60146, -514.19429
T88W67 = 1.19626861 , 793.32066, -548.59056
T88W68 = 1.19640750 , 775.27058, -542.85502
T88W69 = 1.19654611 , 797.74295, -540.60567
T88W70 = 1.19668472 , 789.42296, -531.83531
T88W71 = 1.19682333 , 817.2394, -542.8973
T88W72 = 1.19696194 , 792.38248, -534.43302
T88W73 = 1.19710083 , 661.49374, -426.65065
T88W74 = 1.19723944 , 681.20538, -479.42743
T88W75 = 1.19737806 , 770.44326, -532.17135
T88W76 = 1.19751667 , 766.05735, -530.56463
T88W77 = 1.19765528 , 801.83077, -544.48001
T88W78 = 1.19779417 , 792.54738, -535.02745
T88W79 = 1.19793278 , 798.31803, -540.38564
T88W80 = 1.19807139 , 795.35293, -545.08508
T88W81 = 1.19821000 , 534.96636, -393.04968
T88W82 = 1.19834861 , 599.60917, -434.13475
T88W83 = 1.19848750 , 744.78271, -520.68966
T88W84 = 1.19862611 , 804.12266, -545.91358
T88W85 = 1.19876472 , 820.63601, -546.64191
T88W86 = 1.19890333 , 802.36048, -543.00002
T88W87 = 1.19904194 , 805.14014, -540.34445
T88W88 = 1.19918083 , 774.61483, -546.63833
T88W89 = 1.19931944 , 608.00948, -400.24084
T88W90 = 1.19945806 , 652.23664, -440.19248
T88W91 = 1.19959667 , 792.62773, -525.70727
T88W92 = 1.19973528 , 806.85513, -540.88304
T88W93 = 1.19987417 , 831.21096, -542.94297
T88W94 = 1.20001278 , 797.95752, -538.19393
T88W95 = 1.20015139 , 787.25962, -542.57225
T88W96 = 1.20029000 , 829.36356, -546.83115
T89W1 = 1.20045028 , 783.19858, -548.89653
T89W2 = 1.20058917 , 799.6065, -537.84548
T89W3 = 1.20072778 , 825.55527, -548.67199
T89W4 = 1.20086639 , 812.80733, -546.3558
T89W5 = 1.20100500 , 798.75588, -541.41432
T89W6 = 1.20114361 , 792.68958, -539.48537
T89W7 = 1.20128250 , 786.91086, -549.65735
T89W8 = 1.20142111 , 799.16025, -541.9328
T89W9 = 1.20155972 , 811.33198, -538.97217
T89W10 = 1.20169833 , 783.37291, -534.70548
T89W11 = 1.20183694 , 788.3334, -544.04344
T89W12 = 1.20197583 , 802.98069, -545.0153
T89W13 = 1.20211444 , 787.20937, -540.23023
T89W14 = 1.20225306 , 794.48802, -537.67124
T89W15 = 1.20239167 , 791.84241, -540.24452
T89W16 = 1.20253028 , 792.58014, -548.07838
T89W17 = 1.20266917 , 816.53296, -541.19619
T89W18 = 1.20280778 , 785.74654, -543.59526
T89W19 = 1.20294639 , 787.46694, -546.73912
T89W20 = 1.20308500 , 777.67177, -533.08487
T89W21 = 1.20322361 , 773.22601, -537.32992
T89W22 = 1.20336250 , 771.17371, -543.12131
T89W23 = 1.20350111 , 789.30807, -542.76586
T89W24 = 1.20363972 , 802.35445, -552.11037
T89W25 = 1.20377833 , 838.66777, -548.44039
T89W26 = 1.20391694 , 803.03553, -533.70216
T89W27 = 1.20405583 , 772.00978, -543.83122
T89W28 = 1.20419444 , 752.70846, -537.69787
T89W29 = 1.20433306 , 768.45464, -540.00282
T89W30 = 1.20447167 , 761.24693, -540.07436
T89W31 = 1.20461028 , 785.11586, -539.2772
T89W32 = 1.20474917 , 776.53854, -541.92696
T89W33 = 1.20488778 , 757.83136, -491.1618
T89W34 = 1.20502639 , 767.96767, -535.46613
T89W35 = 1.20516500 , 759.32838, -534.42045
T89W36 = 1.20530361 , 755.01069, -536.4817
T89W37 = 1.20544250 , 761.17694, -538.82712
T89W38 = 1.20558111 , 764.55022, -541.8167
T89W39 = 1.20571972 , 773.25623, -541.44427
T89W40 = 1.20585833 , 773.12192, -552.65006
T89W41 = 1.20599694 , 773.0788, -500.35622
T89W42 = 1.20613583 , 771.38, -527.22878
T89W43 = 1.20627444 , 786.88942, -538.07323
T89W44 = 1.20641306 , 767.88872, -543.57922
T89W45 = 1.20655167 , 785.88386, -541.74531
T89W46 = 1.20669028 , 758.30993, -537.75152
T89W47 = 1.20682917 , 792.20172, -542.55927
T89W48 = 1.20696778 , 800.47982, -554.41013
T89W49 = 1.20710639 , 756.34298, -487.38957
T89W50 = 1.20724500 , 767.5118, -516.8372
T89W51 = 1.20738361 , 792.37432, -541.33752
T89W52 = 1.20752250 , 771.43902, -536.68714
T89W53 = 1.20766111 , 796.38133, -543.09745
T89W54 = 1.20779972 , 755.64426, -530.99907
T89W55 = 1.20793833 , 783.39323, -543.42393
T89W56 = 1.20807694 , 800.42795, -552.76314
T89W57 = 1.20821583 , 733.13284, -488.45451
T89W58 = 1.20835444 , 745.979, -513.31043
T89W59 = 1.20849306 , 784.05296, -539.03055
T89W60 = 1.20863167 , 778.22473, -535.86353
T89W61 = 1.20877028 , 788.49062, -540.98821
T89W62 = 1.20890917 , 783.97667, -534.99731
T89W63 = 1.20904778 , 806.30797, -537.82761
T89W64 = 1.20918639 , 773.76833, -544.58538
T89W65 = 1.20932500 , 721.10794, -462.22544
T89W66 = 1.20946361 , 740.34748, -514.01792
T89W67 = 1.20960250 , 793.44887, -548.67924
T89W68 = 1.20974111 , 775.41612, -542.71492
T89W69 = 1.20987972 , 798.0027, -540.78173
T89W70 = 1.21001833 , 789.25583, -532.0833
T89W71 = 1.21015694 , 816.66862, -542.76464
T89W72 = 1.21029583 , 792.2362, -534.09294
T89W73 = 1.21043444 , 662.21818, -426.72526
T89W74 = 1.21057306 , 681.0234, -479.61937
T89W75 = 1.21071167 , 769.77961, -532.3085
T89W76 = 1.21085028 , 766.96841, -530.4829
T89W77 = 1.21098917 , 801.49671, -544.62115
T89W78 = 1.21112778 , 793.39654, -535.238
T89W79 = 1.21126639 , 797.77521, -540.62753
T89W80 = 1.21140500 , 795.41001, -545.00178
T89W81 = 1.21154361 , 534.75632, -392.63701
T89W82 = 1.21168250 , 600.31498, -434.07067
T89W83 = 1.21182111 , 744.18251, -520.73425
T89W84 = 1.21195972 , 804.34857, -546.06698
T89W85 = 1.21209833 , 820.43171, -546.87803
T89W86 = 1.21223694 , 802.87082, -542.73269
T89W87 = 1.21237583 , 805.6194, -540.54379
T89W88 = 1.21251444 , 774.71643, -546.83159
T89W89 = 1.21265306 , 608.56049, -400.51176
T89W90 = 1.21279167 , 652.58298, -440.22734
T89W91 = 1.21293028 , 792.11716, -525.48802
T89W92 = 1.21306917 , 806.59425, -540.70812
T89W93 = 1.21320778 , 831.45566, -542.85441
T89W94 = 1.21334639 , 797.45555, -538.09836
T89W95 = 1.21348500 , 787.57456, -542.66769
T89W96 = 1.21362361 , 829.1006, -546.65773
T90W1 = 1.21377972 , 783.11424, -548.47058
T90W2 = 1.21391833 , 799.11148, -537.39089
T90W3 = 1.21405694 , 826.01295, -548.97623
T90W4 = 1.21419583 , 813.27825, -546.42512
T90W5 = 1.21433444 , 798.71409, -541.26391
T90W6 = 1.21447306 , 792.20502, -539.15552
T90W7 = 1.21461167 , 786.71131, -549.39534
T90W8 = 1.21475028 , 799.52406, -541.81291
T90W9 = 1.21488917 , 810.89242, -538.92496
T90W10 = 1.21502778 , 784.60362, -534.7029
T90W11 = 1.21516639 , 788.70542, -544.05638
T90W12 = 1.21530500 , 803.49127, -545.239
T90W13 = 1.21544361 , 787.01683, -540.09807
T90W14 = 1.21558250 , 795.7889, -537.7016
T90W15 = 1.21572111 , 791.70428, -540.02876
T90W16 = 1.21585972 , 792.43328, -548.22221
T90W17 = 1.21599833 , 815.14835, -541.01587
T90W18 = 1.21613694 , 786.1893, -543.77989
T90W19 = 1.21627583 , 788.23478, -546.66081
T90W20 = 1.21641444 , 778.16149, -533.06132
T90W21 = 1.21655306 , 772.92037, -537.3576
T90W22 = 1.21669167 , 771.82268, -543.21574
T90W23 = 1.21683028 , 788.48702, -542.44445
T90W24 = 1.21696917 , 803.06965, -552.10702
T90W25 = 1.21710778 , 839.9031, -548.74555
T90W26 = 1.21724639 , 802.86423, -533.46708
T90W27 = 1.21738500 , 771.88269, -543.74167
T90W28 = 1.21752389 , 752.86107, -537.68783
T90W29 = 1.21766250 , 768.93676, -539.86062
T90W30 = 1.21780111 , 761.68962, -539.78908
T90W31 = 1.21793972 , 784.84992, -538.97353
T90W32 = 1.21807833 , 777.06124, -541.92883
T90W33 = 1.21821722 , 757.46729, -491.15113
T90W34 = 1.21835583 , 767.39873, -535.18881
T90W35 = 1.21849444 , 759.61552, -534.62258
T90W36 = 1.21863306 , 756.32426, -536.58124
T90W37 = 1.21877167 , 762.29535, -538.6608
T90W38 = 1.21891056 , 765.38922, -542.05022
T90W39 = 1.21904917 , 773.09705, -541.33279
T90W40 = 1.21918778 , 772.54525, -552.11551
T90W41 = 1.21932639 , 772.80965, -500.4117
T90W42 = 1.21946500 , 772.02809, -527.31602
T90W43 = 1.21960389 , 787.10511, -537.61606
T90W44 = 1.21974250 , 769.40246, -543.8047
T90W45 = 1.21988111 , 785.66692, -541.71713
T90W46 = 1.22001972 , 758.27131, -537.60478
T90W47 = 1.22015833 , 792.29812, -542.62531
T90W48 = 1.22029722 , 799.86106, -554.47746
T90W49 = 1.22043583 , 756.12487, -487.58528
T90W50 = 1.22057444 , 767.80281, -516.68263
T90W51 = 1.22071306 , 792.63917, -541.64027
T90W52 = 1.22085167 , 771.24012, -536.42888
T90W53 = 1.22099056 , 796.01043, -542.60022
T90W54 = 1.22112917 , 756.55864, -530.57718
T90W55 = 1.22126778 , 783.06476, -543.07457
T90W56 = 1.22140639 , 800.29322, -552.5463
T90W57 = 1.22154500 , 733.57672, -488.41757
T90W58 = 1.22168389 , 746.12833, -513.29807
T90W59 = 1.22182250 , 784.26203, -538.93243
T90W60 = 1.22196111 , 777.93493, -535.66394
T90W61 = 1.22209972 , 788.49242, -540.50377
T90W62 = 1.22223833 , 783.28479, -534.76558
T90W63 = 1.22237722 , 806.36429, -537.74317
T90W64 = 1.22251583 , 772.86453, -544.31235
T90W65 = 1.22265444 , 720.83142, -462.15467
T90W66 = 1.22279306 , 740.4217, -513.83964
T90W67 = 1.22293167 , 793.592, -549.02399
T90W68 = 1.22307056 , 775.04599, -542.69773
T90W69 = 1.22320917 , 797.06329, -540.63239
T90W70 = 1.22334778 , 789.54319, -531.79611
T90W71 = 1.22348639 , 816.59561, -543.08608
T90W72 = 1.22362500 , 791.20244, -533.87812
T90W73 = 1.22376389 , 662.80871, -427.00762
T90W74 = 1.22390250 , 682.04692, -479.69944
T90W75 = 1.22404111 , 769.1556, -532.1151
T90W76 = 1.22417972 , 767.31949, -530.72578
T90W77 = 1.22431833 , 801.65966, -544.7319
T90W78 = 1.22445722 , 793.93844, -535.48267
T90W79 = 1.22459583 , 797.06329, -540.63239
T90W80 = 1.22473444 , 795.58844, -544.87922
T90W81 = 1.22487306 , 535.05282, -392.4236
T90W82 = 1.22501167 , 600.96252, -434.1552
T90W83 = 1.22515056 , 743.46452, -520.81191
T90W84 = 1.22528917 , 804.1051, -546.14775
T90W85 = 1.22542778 , 820.9537, -547.22605
T90W86 = 1.22556639 , 803.39843, -542.72172
T90W87 = 1.22570500 , 805.51599, -540.8415
T90W88 = 1.22584389 , 774.7674, -546.62447
T90W89 = 1.22598250 , 609.22727, -400.67586
T90W90 = 1.22612111 , 653.72993, -440.30418
T90W91 = 1.22625972 , 791.36531, -525.3473
T90W92 = 1.22639833 , 807.37522, -541.23176
T90W93 = 1.22653722 , 831.49705, -543.00565
T90W94 = 1.22667583 , 798.20691, -537.75425
T90W95 = 1.22681444 , 788.66201, -542.80828
T90W96 = 1.22695306 , 828.83936, -546.48546
T91W1 = 1.22711333 , 782.60244, -548.11206
T91W2 = 1.22725222 , 799.08753, -537.49633
T91W3 = 1.22739083 , 826.48797, -549.04244
T91W4 = 1.22752944 , 814.29816, -546.24446
T91W5 = 1.22766806 , 798.46386, -541.21634
T91W6 = 1.22780667 , 792.48852, -539.22707
T91W7 = 1.22794556 , 785.66713, -548.91087
T91W8 = 1.22808417 , 800.11549, -541.84702
T91W9 = 1.22822278 , 810.95048, -539.33097
T91W10 = 1.22836139 , 784.73774, -534.43332
T91W11 = 1.22850000 , 789.02944, -543.79224
T91W12 = 1.22863889 , 804.12361, -545.42223
T91W13 = 1.22877750 , 786.59801, -539.81059
T91W14 = 1.22891611 , 796.27403, -537.54372
T91W15 = 1.22905472 , 791.29223, -539.86909
T91W16 = 1.22919333 , 791.81082, -548.15943
T91W17 = 1.22933222 , 815.84056, -541.10621
T91W18 = 1.22947083 , 785.70743, -543.44654
T91W19 = 1.22960944 , 788.43849, -546.43532
T91W20 = 1.22974806 , 778.19062, -532.60243
T91W21 = 1.22988667 , 772.72898, -537.22452
T91W22 = 1.23002556 , 772.59899, -543.39931
T91W23 = 1.23016417 , 788.04367, -542.26099
T91W24 = 1.23030278 , 803.19826, -552.19546
T91W25 = 1.23044139 , 840.08567, -548.73924
T91W26 = 1.23058000 , 803.25903, -533.36572
T91W27 = 1.23071889 , 771.66521, -543.70937
T91W28 = 1.23085750 , 753.84963, -537.44076
T91W29 = 1.23099611 , 768.96151, -539.75777
T91W30 = 1.23113472 , 761.82584, -539.52613
T91W31 = 1.23127333 , 785.26087, -539.13477
T91W32 = 1.23141222 , 776.7158, -541.8088
T91W33 = 1.23155083 , 757.48071, -491.27253
T91W34 = 1.23168944 , 767.60803, -535.09585
T91W35 = 1.23182806 , 759.65468, -534.76912
T91W36 = 1.23196667 , 756.32584, -536.10618
T91W37 = 1.23210556 , 763.58839, -538.85556
T91W38 = 1.23224417 , 766.83616, -542.23142
T91W39 = 1.23238278 , 773.62815, -540.98056
T91W40 = 1.23252139 , 772.44866, -552.04647
T91W41 = 1.23266000 , 772.47719, -500.42606
T91W42 = 1.23279889 , 772.16687, -527.52944
T91W43 = 1.23293750 , 786.90434, -537.35805
T91W44 = 1.23307611 , 769.38773, -543.55266
T91W45 = 1.23321472 , 785.53957, -541.14391
T91W46 = 1.23335333 , 757.77036, -537.36881
T91W47 = 1.23349222 , 792.21658, -542.81326
T91W48 = 1.23363083 , 799.91912, -554.39369
T91W49 = 1.23376944 , 755.95608, -487.70064
T91W50 = 1.23390806 , 767.32889, -516.48042
T91W51 = 1.23404667 , 792.41409, -541.48643
T91W52 = 1.23418556 , 770.56739, -536.44001
T91W53 = 1.23432417 , 796.28506, -542.5432
T91W54 = 1.23446278 , 757.31428, -530.5158
T91W55 = 1.23460139 , 782.86415, -542.81399
T91W56 = 1.23474000 , 800.29322, -552.5463
T91W57 = 1.23487889 , 734.12125, -488.22554
T91W58 = 1.23501750 , 745.91361, -513.26542
T91W59 = 1.23515611 , 784.0863, -538.56988
T91W60 = 1.23529472 , 777.56666, -535.65044
T91W61 = 1.23543333 , 788.0244, -540.42554
T91W62 = 1.23557222 , 783.16198, -534.32103
T91W63 = 1.23571083 , 806.18506, -537.86762
T91W64 = 1.23584944 , 772.30399, -544.15954
T91W65 = 1.23598806 , 721.35019, -462.06104
T91W66 = 1.23612667 , 740.43306, -513.96243
T91W67 = 1.23626556 , 794.08502, -548.99631
T91W68 = 1.23640417 , 774.82994, -542.66736
T91W69 = 1.23654278 , 797.06329, -540.63239
T91W70 = 1.23668139 , 789.38579, -531.3296
T91W71 = 1.23682000 , 816.33548, -542.91305
T91W72 = 1.23695889 , 790.42484, -533.35332
T91W73 = 1.23709750 , 662.18617, -426.70463
T91W74 = 1.23723611 , 683.04118, -479.7576
T91W75 = 1.23737472 , 768.7952, -532.22296
T91W76 = 1.23751333 , 767.04875, -530.77605
T91W77 = 1.23765222 , 801.12466, -544.61361
T91W78 = 1.23779083 , 794.40892, -536.04218
T91W79 = 1.23792944 , 796.56933, -540.66279
T91W80 = 1.23806806 , 796.30073, -544.87721
T91W81 = 1.23820667 , 535.52243, -392.16444
T91W82 = 1.23834556 , 601.68497, -434.19734
T91W83 = 1.23848417 , 744.12797, -520.81218
T91W84 = 1.23862278 , 804.00094, -545.95395
T91W85 = 1.23876139 , 820.99394, -547.37708
T91W86 = 1.23890000 , 803.42295, -542.61575
T91W87 = 1.23903889 , 804.78424, -540.59469
T91W88 = 1.23917750 , 774.20647, -546.47156
T91W89 = 1.23931611 , 609.55645, -400.80065
T91W90 = 1.23945472 , 655.00387, -440.46467
T91W91 = 1.23959333 , 791.42032, -525.26442
T91W92 = 1.23973222 , 807.82874, -541.04547
T91W93 = 1.23987083 , 831.40744, -543.07134
T91W94 = 1.24000944 , 798.54574, -537.7394
T91W95 = 1.24014806 , 789.07336, -542.96967
T91W96 = 1.24028667 , 828.17622, -546.42154
T92W1 = 1.24044722 , 782.74912, -547.97046
T92W2 = 1.24058583 , 800.15389, -537.24055
T92W3 = 1.24072444 , 826.25029, -549.25877
T92W4 = 1.24086306 , 814.02934, -545.94049
T92W5 = 1.24100167 , 798.95034, -541.05781
T92W6 = 1.24114056 , 792.57718, -539.16598
T92W7 = 1.24127917 , 784.91856, -548.75486
T92W8 = 1.24141778 , 799.18474, -541.82723
T92W9 = 1.24155639 , 810.2596, -539.23867
T92W10 = 1.24169500 , 785.50323, -534.35284
T92W11 = 1.24183389 , 789.18258, -543.77589
T92W12 = 1.24197250 , 804.98459, -545.26808
T92W13 = 1.24211111 , 786.89594, -539.65149
T92W14 = 1.24224972 , 797.40676, -537.82239
T92W15 = 1.24238833 , 790.70287, -539.83107
T92W16 = 1.24252722 , 791.96053, -548.63126
T92W17 = 1.24266583 , 815.90564, -541.14938
T92W18 = 1.24280444 , 785.82837, -543.40853
T92W19 = 1.24294306 , 788.12355, -546.33921
T92W20 = 1.24308167 , 778.64829, -532.55655
T92W21 = 1.24322056 , 772.06336, -536.88162
T92W22 = 1.24335917 , 773.63668, -543.28198
T92W23 = 1.24349778 , 788.34131, -542.58751
T92W24 = 1.24363639 , 802.8237, -552.18558
T92W25 = 1.24377500 , 840.5725, -548.68038
T92W26 = 1.24391389 , 803.22656, -533.34416
T92W27 = 1.24405250 , 771.65198, -543.45821
T92W28 = 1.24419111 , 754.53628, -537.21557
T92W29 = 1.24432972 , 768.53947, -539.34133
T92W30 = 1.24446833 , 761.89085, -539.57218
T92W31 = 1.24460722 , 784.70494, -539.11587
T92W32 = 1.24474583 , 776.99578, -541.88317
T92W33 = 1.24488444 , 757.56069, -491.43713
T92W34 = 1.24502306 , 768.02326, -534.90741
T92W35 = 1.24516167 , 759.89356, -534.6993
T92W36 = 1.24530056 , 757.25125, -535.80957
T92W37 = 1.24543917 , 764.06952, -538.7158
T92W38 = 1.24557778 , 767.57248, -542.26998
T92W39 = 1.24571639 , 773.35042, -540.42459
T92W40 = 1.24585500 , 771.7619, -551.79983
T92W41 = 1.24599389 , 772.60727, -500.51034
T92W42 = 1.24613250 , 772.58017, -527.33726
T92W43 = 1.24627111 , 787.00081, -536.94063
T92W44 = 1.24640972 , 769.38118, -543.42724
T92W45 = 1.24654833 , 785.62085, -540.95729
T92W46 = 1.24668722 , 757.54722, -537.21054
T92W47 = 1.24682583 , 792.77441, -542.82961
T92W48 = 1.24696444 , 800.43387, -554.75052
T92W49 = 1.24710306 , 755.17958, -487.75983
T92W50 = 1.24724167 , 767.45895, -516.21768
T92W51 = 1.24738056 , 792.72805, -541.57923
T92W52 = 1.24751917 , 770.87859, -536.53684
T92W53 = 1.24765778 , 796.90048, -542.47391
T92W54 = 1.24779639 , 758.76269, -530.82017
T92W55 = 1.24793500 , 783.13941, -542.76202
T92W56 = 1.24807389 , 798.57384, -552.34757
T92W57 = 1.24821250 , 733.99286, -488.14014
T92W58 = 1.24835111 , 746.23583, -513.14178
T92W59 = 1.24848972 , 783.76396, -538.34843
T92W60 = 1.24862833 , 777.46896, -535.58312
T92W61 = 1.24876722 , 788.266, -540.34852
T92W62 = 1.24890583 , 783.69322, -534.44301
T92W63 = 1.24904444 , 805.85389, -538.01261
T92W64 = 1.24918306 , 772.97294, -544.63097
T92W65 = 1.24932194 , 721.18672, -461.95631
T92W66 = 1.24946056 , 740.27264, -513.85106
T92W67 = 1.24959917 , 794.08502, -548.99631
T92W68 = 1.24973778 , 775.29558, -542.75153
T92W69 = 1.24987639 , 796.9178, -540.77744
T92W70 = 1.25001528 , 788.86774, -530.98084
T92W71 = 1.25015389 , 817.0281, -543.0036
T92W72 = 1.25029250 , 790.19905, -533.20093
T92W73 = 1.25043111 , 661.70441, -426.39414
T92W74 = 1.25056972 , 684.02945, -480.02406
T92W75 = 1.25070861 , 768.68321, -531.90727
T92W76 = 1.25084722 , 767.82364, -530.95567
T92W77 = 1.25098583 , 801.19659, -544.78522
T92W78 = 1.25112444 , 794.4412, -536.06396
T92W79 = 1.25126306 , 796.43335, -540.93607
T92W80 = 1.25140194 , 796.52756, -545.03245
T92W81 = 1.25154056 , 536.32916, -392.15107
T92W82 = 1.25167917 , 602.63835, -434.30908
T92W83 = 1.25181778 , 743.9555, -520.92364
T92W84 = 1.25195639 , 803.87017, -545.86513
T92W85 = 1.25209528 , 820.93661, -547.46305
T92W86 = 1.25223389 , 803.22906, -542.48478
T92W87 = 1.25237250 , 804.59002, -540.46421
T92W88 = 1.25251111 , 774.01587, -546.337
T92W89 = 1.25264972 , 609.06964, -400.84639
T92W90 = 1.25278861 , 655.72481, -440.35143
T92W91 = 1.25292722 , 791.00583, -525.46675
T92W92 = 1.25306583 , 807.62632, -541.27753
T92W93 = 1.25320444 , 831.1627, -543.15986
T92W94 = 1.25334306 , 798.49941, -537.95134
T92W95 = 1.25348194 , 788.71154, -542.59894
T92W96 = 1.25362056 , 827.40555, -546.16175
T93W1 = 1.25378083 , 782.80009, -547.76186
T93W2 = 1.25391944 , 800.34126, -537.24478
T93W3 = 1.25405806 , 826.68301, -549.67133
T93W4 = 1.25419694 , 813.36027, -546.23299
T93W5 = 1.25433556 , 799.49179, -540.8141
T93W6 = 1.25447417 , 793.04431, -539.24086
T93W7 = 1.25461278 , 784.842, -548.45661
T93W8 = 1.25475139 , 798.73143, -541.51984
T93W9 = 1.25489028 , 809.9673, -539.0441
T93W10 = 1.25502889 , 786.10465, -534.16011
T93W11 = 1.25516750 , 788.02902, -543.5897
T93W12 = 1.25530611 , 805.69924, -545.25999
T93W13 = 1.25544472 , 786.20362, -539.41878
T93W14 = 1.25558361 , 798.07767, -537.66716
T93W15 = 1.25572222 , 791.28443, -539.74233
T93W16 = 1.25586083 , 791.88419, -548.94665
T93W17 = 1.25599944 , 816.2978, -541.40953
T93W18 = 1.25613806 , 785.75552, -543.23651
T93W19 = 1.25627694 , 788.44527, -546.56227
T93W20 = 1.25641556 , 778.60782, -532.40919
T93W21 = 1.25655417 , 771.36007, -536.39247
T93W22 = 1.25669278 , 774.11199, -543.01077
T93W23 = 1.25683139 , 788.83251, -542.56047
T93W24 = 1.25697028 , 802.7594, -552.14135
T93W25 = 1.25710889 , 841.33588, -548.67593
T93W26 = 1.25724750 , 803.04992, -533.46926
T93W27 = 1.25738611 , 772.60566, -543.52495
T93W28 = 1.25752472 , 754.05223, -536.75187
T93W29 = 1.25766361 , 768.57286, -538.88435
T93W30 = 1.25780222 , 762.16224, -539.52474
T93W31 = 1.25794083 , 784.7537, -538.90744
T93W32 = 1.25807944 , 776.82549, -542.12726
T93W33 = 1.25821806 , 758.18429, -491.61614
T93W34 = 1.25835694 , 767.87096, -534.4431
T93W35 = 1.25849556 , 759.6715, -534.54302
T93W36 = 1.25863417 , 757.79398, -535.71741
T93W37 = 1.25877278 , 764.59651, -538.8477
T93W38 = 1.25891139 , 768.39921, -542.25116
T93W39 = 1.25905028 , 772.57384, -540.24316
T93W40 = 1.25918889 , 771.72478, -551.65115
T93W41 = 1.25932750 , 773.16373, -500.29631
T93W42 = 1.25946611 , 772.61223, -527.35915
T93W43 = 1.25960472 , 786.70985, -536.74209
T93W44 = 1.25974361 , 769.71226, -543.29872
T93W45 = 1.25988222 , 785.44395, -540.59297
T93W46 = 1.26002083 , 757.7089, -536.8483
T93W47 = 1.26015944 , 793.25892, -542.67344
T93W48 = 1.26029806 , 801.3753, -554.90628
T93W49 = 1.26043694 , 755.11467, -487.7179
T93W50 = 1.26057556 , 767.30839, -516.23311
T93W51 = 1.26071417 , 792.78476, -541.4962
T93W52 = 1.26085278 , 771.559, -536.65072
T93W53 = 1.26099139 , 796.42327, -542.27106
T93W54 = 1.26113028 , 759.06618, -530.79575
T93W55 = 1.26126889 , 782.92978, -542.85951
T93W56 = 1.26140750 , 797.89178, -552.37003
T93W57 = 1.26154611 , 734.68647, -487.93593
T93W58 = 1.26168472 , 746.69553, -513.22761
T93W59 = 1.26182361 , 783.67551, -538.40848
T93W60 = 1.26196222 , 777.7029, -535.38408
T93W61 = 1.26210083 , 788.85488, -540.38803
T93W62 = 1.26223944 , 783.92536, -534.24058
T93W63 = 1.26237806 , 805.36909, -538.17679
T93W64 = 1.26251694 , 773.28589, -544.73033
T93W65 = 1.26265556 , 720.83084, -461.72831
T93W66 = 1.26279417 , 739.81416, -513.76241
T93W67 = 1.26293278 , 792.92888, -548.81076
T93W68 = 1.26307139 , 775.09594, -542.49079
T93W69 = 1.26321028 , 797.29855, -540.91392
T93W70 = 1.26334889 , 789.31777, -530.80346
T93W71 = 1.26348750 , 817.27193, -542.91892
T93W72 = 1.26362611 , 789.74579, -532.89503
T93W73 = 1.26376472 , 661.17806, -426.15292
T93W74 = 1.26390361 , 684.87208, -480.29441
T93W75 = 1.26404222 , 769.19564, -532.26193
T93W76 = 1.26418083 , 768.24754, -530.89213
T93W77 = 1.26431944 , 800.41865, -544.74664
T93W78 = 1.26445806 , 794.19141, -536.01644
T93W79 = 1.26459694 , 796.03612, -541.03178
T93W80 = 1.26473556 , 797.20065, -544.8804
T93W81 = 1.26487417 , 537.59199, -392.46911
T93W82 = 1.26501278 , 603.31423, -434.22007
T93W83 = 1.26515139 , 743.6458, -520.82283
T93W84 = 1.26529028 , 803.00299, -545.39905
T93W85 = 1.26542889 , 821.10858, -547.70201
T93W86 = 1.26556750 , 803.18722, -542.33403
T93W87 = 1.26570611 , 803.73722, -540.2578
T93W88 = 1.26584472 , 774.06507, -546.12886
T93W89 = 1.26598361 , 607.92662, -400.6426
T93W90 = 1.26612222 , 656.43406, -440.52861
T93W91 = 1.26626083 , 790.92815, -525.65394
T93W92 = 1.26639944 , 807.39142, -541.48778
T93W93 = 1.26653806 , 830.7767, -543.03173
T93W94 = 1.26667694 , 798.37675, -537.99026
T93W95 = 1.26681556 , 788.20402, -542.37135
T93W96 = 1.26695417 , 826.98766, -546.01021
T94W1 = 1.26711444 , 783.61792, -547.47889
T94W2 = 1.26725306 , 800.68027, -537.22914
T94W3 = 1.26739194 , 827.00115, -549.75801
T94W4 = 1.26753056 , 812.50638, -546.02993
T94W5 = 1.26766917 , 798.80256, -540.22585
T94W6 = 1.26780778 , 793.60189, -539.25552
T94W7 = 1.26794639 , 784.28972, -547.94834
T94W8 = 1.26808528 , 798.35828, -541.51093
T94W9 = 1.26822389 , 810.26808, -539.36676
T94W10 = 1.26836250 , 786.37909, -534.10589
T94W11 = 1.26850111 , 787.45051, -543.19056
T94W12 = 1.26863972 , 806.83764, -545.53788
T94W13 = 1.26877861 , 786.17107, -538.91219
T94W14 = 1.26891722 , 798.30284, -537.33279
T94W15 = 1.26905583 , 791.28443, -539.74233
T94W16 = 1.26919444 , 791.41532, -548.86704
T94W17 = 1.26933306 , 817.09635, -541.69286
T94W18 = 1.26947194 , 784.94299, -543.03924
T94W19 = 1.26961056 , 788.49572, -546.35275
T94W20 = 1.26974917 , 777.81098, -531.98377
T94W21 = 1.26988778 , 771.38435, -536.28951
T94W22 = 1.27002639 , 774.61391, -542.63696
T94W23 = 1.27016528 , 789.13296, -542.40201
T94W24 = 1.27030389 , 802.16638, -552.10473
T94W25 = 1.27044250 , 841.51851, -548.66937
T94W26 = 1.27058111 , 802.58852, -533.52621
T94W27 = 1.27071972 , 773.24835, -543.49306
T94W28 = 1.27085861 , 754.49284, -536.4705
T94W29 = 1.27099722 , 768.68571, -538.72336
T94W30 = 1.27113583 , 762.61855, -539.48821
T94W31 = 1.27127444 , 784.16584, -538.86632
T94W32 = 1.27141306 , 776.65513, -542.37129
T94W33 = 1.27155194 , 758.81369, -491.57291
T94W34 = 1.27169056 , 768.16799, -534.29168
T94W35 = 1.27182917 , 759.99805, -534.4159
T94W36 = 1.27196778 , 758.06454, -535.67061
T94W37 = 1.27210639 , 764.65998, -538.89243
T94W38 = 1.27224528 , 769.14584, -541.9339
T94W39 = 1.27238389 , 771.49336, -539.60778
T94W40 = 1.27252250 , 770.82066, -551.37076
T94W41 = 1.27266111 , 773.18358, -500.19428
T94W42 = 1.27279972 , 772.68525, -527.52764
T94W43 = 1.27293861 , 786.26631, -536.5601
T94W44 = 1.27307722 , 769.97817, -543.12407
T94W45 = 1.27321583 , 785.86441, -540.39737
T94W46 = 1.27335444 , 757.40105, -536.27279
T94W47 = 1.27349306 , 793.72048, -542.62324
T94W48 = 1.27363194 , 801.63966, -555.21359
T94W49 = 1.27377056 , 754.75119, -487.70716
T94W50 = 1.27390917 , 767.48084, -516.11566
T94W51 = 1.27404778 , 792.15517, -541.30946
T94W52 = 1.27418639 , 771.16706, -536.25823
T94W53 = 1.27432528 , 796.28511, -542.05492
T94W54 = 1.27446389 , 759.6619, -530.62029
T94W55 = 1.27460250 , 783.99213, -543.11005
T94W56 = 1.27474111 , 796.88765, -552.16873
T94W57 = 1.27487972 , 735.21373, -487.84243
T94W58 = 1.27501861 , 746.85488, -513.33716
T94W59 = 1.27515722 , 783.00834, -538.07074
T94W60 = 1.27529583 , 777.68526, -535.13187
T94W61 = 1.27543444 , 789.05674, -540.16216
T94W62 = 1.27557306 , 784.22174, -534.08184
T94W63 = 1.27571194 , 805.0517, -538.08663
T94W64 = 1.27585056 , 773.19055, -544.66315
T94W65 = 1.27598917 , 720.36025, -461.53323
T94W66 = 1.27612778 , 740.14565, -513.76289
T94W67 = 1.27626639 , 791.56229, -548.72347
T94W68 = 1.27640528 , 775.24831, -542.47649
T94W69 = 1.27654389 , 798.42376, -541.06712
T94W70 = 1.27668250 , 790.44222, -530.59854
T94W71 = 1.27682111 , 817.28013, -543.04774
T94W72 = 1.27695972 , 788.98583, -532.62267
T94W73 = 1.27709861 , 660.837, -425.8351
T94W74 = 1.27723722 , 686.03101, -480.25032
T94W75 = 1.27737583 , 768.68321, -531.90727
T94W76 = 1.27751444 , 768.08789, -530.78178
T94W77 = 1.27765306 , 799.2435, -544.31422
T94W78 = 1.27779194 , 795.09017, -536.50195
T94W79 = 1.27793056 , 796.25389, -541.05792
T94W80 = 1.27806917 , 796.52891, -544.54359
T94W81 = 1.27820778 , 537.75635, -392.24388
T94W82 = 1.27834639 , 603.06717, -434.04249
T94W83 = 1.27848528 , 743.30445, -520.69976
T94W84 = 1.27862389 , 802.48511, -545.04724
T94W85 = 1.27876250 , 821.14109, -547.7237
T94W86 = 1.27890111 , 803.05796, -542.24673
T94W87 = 1.27903972 , 803.64828, -540.32021
T94W88 = 1.27917861 , 773.69655, -546.11157
T94W89 = 1.27931722 , 607.51381, -400.64462
T94W90 = 1.27945583 , 656.34177, -440.66609
T94W91 = 1.27959444 , 791.27645, -525.76601
T94W92 = 1.27973306 , 807.05125, -541.50471
T94W93 = 1.27987194 , 830.50786, -543.22848
T94W94 = 1.28001056 , 798.58806, -537.88948
T94W95 = 1.28014917 , 788.07574, -542.28306
T94W96 = 1.28028778 , 826.7185, -545.70814
T95W1 = 1.28044806 , 783.11222, -547.24758
T95W2 = 1.28058694 , 800.35499, -537.01084
T95W3 = 1.28072556 , 826.91855, -549.95288
T95W4 = 1.28086417 , 812.05867, -545.85246
T95W5 = 1.28100278 , 799.37765, -540.00501
T95W6 = 1.28114167 , 794.11106, -539.48
T95W7 = 1.28128028 , 784.18753, -547.75472
T95W8 = 1.28141889 , 798.09077, -541.20741
T95W9 = 1.28155750 , 810.30055, -539.38839
T95W10 = 1.28169611 , 787.23133, -533.96225
T95W11 = 1.28183500 , 786.33699, -543.15186
T95W12 = 1.28197361 , 807.38941, -545.4183
T95W13 = 1.28211222 , 786.47821, -538.88066
T95W14 = 1.28225083 , 798.05812, -536.92518
T95W15 = 1.28238944 , 792.2139, -539.76879
T95W16 = 1.28252833 , 791.01878, -548.96013
T95W17 = 1.28266694 , 817.15307, -541.60729
T95W18 = 1.28280556 , 784.53241, -542.87664
T95W19 = 1.28294417 , 787.82871, -546.01263
T95W20 = 1.28308278 , 777.50714, -532.01499
T95W21 = 1.28322167 , 771.99344, -536.23346
T95W22 = 1.28336028 , 774.73441, -542.60045
T95W23 = 1.28349889 , 789.05233, -542.10324
T95W24 = 1.28363750 , 802.63728, -552.18117
T95W25 = 1.28377611 , 841.30459, -548.65554
T95W26 = 1.28391500 , 802.63534, -533.31496
T95W27 = 1.28405361 , 773.57978, -543.363
T95W28 = 1.28419222 , 755.16873, -536.59401
T95W29 = 1.28433083 , 768.64671, -538.57599
T95W30 = 1.28446944 , 763.54352, -539.66287
T95W31 = 1.28460833 , 784.16701, -538.38362
T95W32 = 1.28474694 , 775.99554, -542.63635
T95W33 = 1.28488556 , 758.59998, -491.54723
T95W34 = 1.28502417 , 767.75981, -534.12703
T95W35 = 1.28516278 , 759.91035, -534.47317
T95W36 = 1.28530167 , 757.53171, -535.41298
T95W37 = 1.28544028 , 764.87676, -538.92535
T95W38 = 1.28557889 , 769.2843, -541.66985
T95W39 = 1.28571750 , 771.46152, -539.58551
T95W40 = 1.28585611 , 771.2651, -551.68873
T95W41 = 1.28599500 , 773.59386, -500.34483
T95W42 = 1.28613361 , 773.05395, -527.54204
T95W43 = 1.28627222 , 786.10564, -536.45044
T95W44 = 1.28641083 , 770.41777, -543.31339
T95W45 = 1.28654944 , 784.55245, -539.61606
T95W46 = 1.28668833 , 757.5551, -535.78652
T95W47 = 1.28682694 , 793.6958, -542.72835
T95W48 = 1.28696556 , 801.80006, -555.32471
T95W49 = 1.28710417 , 754.60277, -487.72327
T95W50 = 1.28724278 , 767.48084, -516.11566
T95W51 = 1.28738167 , 792.40648, -541.35949
T95W52 = 1.28752028 , 770.8163, -536.01426
T95W53 = 1.28765889 , 796.79607, -541.79243
T95W54 = 1.28779750 , 759.73264, -529.84141
T95W55 = 1.28793611 , 784.16985, -542.99015
T95W56 = 1.28807500 , 795.56984, -551.87229
T95W57 = 1.28821361 , 734.83392, -487.92297
T95W58 = 1.28835222 , 746.48047, -513.54036
T95W59 = 1.28849083 , 782.42094, -538.02901
T95W60 = 1.28862944 , 777.9174, -534.93157
T95W61 = 1.28876833 , 788.04101, -539.70914
T95W62 = 1.28890694 , 784.60916, -534.34573
T95W63 = 1.28904556 , 804.3793, -538.24674
T95W64 = 1.28918417 , 773.89717, -544.67607
T95W65 = 1.28932278 , 720.4573, -461.59542
T95W66 = 1.28946167 , 740.54069, -513.80733
T95W67 = 1.28960028 , 790.85619, -548.23389
T95W68 = 1.28973889 , 775.52287, -542.4267
T95W69 = 1.28987750 , 798.89368, -541.14148
T95W70 = 1.29001611 , 790.56239, -530.55913
T95W71 = 1.29015500 , 817.01991, -542.8748
T95W72 = 1.29029361 , 787.88021, -532.2366
T95W73 = 1.29043222 , 660.47755, -425.89718
T95W74 = 1.29057083 , 686.08765, -479.96885
T95W75 = 1.29070944 , 768.20336, -532.05122
T95W76 = 1.29084833 , 768.44624, -530.6728
T95W77 = 1.29098694 , 798.96841, -544.37184
T95W78 = 1.29112556 , 795.14635, -536.41868
T95W79 = 1.29126417 , 795.50228, -540.91253
T95W80 = 1.29140278 , 796.79818, -544.36043
T95W81 = 1.29154167 , 538.55007, -392.56309
T95W82 = 1.29168028 , 602.85111, -434.07881
T95W83 = 1.29181889 , 743.34662, -520.84537
T95W84 = 1.29195750 , 801.53641, -544.77085
T95W85 = 1.29209611 , 820.96897, -547.98166
T95W86 = 1.29223500 , 803.5689, -542.46928
T95W87 = 1.29237361 , 802.99967, -540.37265
T95W88 = 1.29251222 , 773.51231, -546.10288
T95W89 = 1.29265083 , 607.49326, -400.81362
T95W90 = 1.29278944 , 656.5357, -440.99585
T95W91 = 1.29292833 , 791.47083, -525.89519
T95W92 = 1.29306694 , 806.48272, -541.36818
T95W93 = 1.29320556 , 829.97547, -543.2526
T95W94 = 1.29334417 , 798.06196, -537.89964
T95W95 = 1.29348278 , 788.19667, -542.24467
T95W96 = 1.29362167 , 826.84092, -545.66465
T96W1 = 1.29378194 , 781.91459, -546.77622
T96W2 = 1.29392056 , 800.45377, -537.07713
T96W3 = 1.29405917 , 826.96858, -549.73636
T96W4 = 1.29419778 , 811.11396, -545.71079
T96W5 = 1.29433667 , 799.57311, -540.13707
T96W6 = 1.29447528 , 794.39477, -539.55119
T96W7 = 1.29461389 , 782.96568, -547.38928
T96W8 = 1.29475250 , 798.35048, -541.38357
T96W9 = 1.29489111 , 809.70896, -539.36172
T96W10 = 1.29503000 , 786.53839, -533.73274
T96W11 = 1.29516861 , 784.43641, -542.81019
T96W12 = 1.29530722 , 808.03998, -545.36502
T96W13 = 1.29544583 , 786.80021, -538.61711
T96W14 = 1.29558444 , 798.38841, -536.78312
T96W15 = 1.29572333 , 793.36118, -539.82097
T96W16 = 1.29586194 , 791.42186, -548.99434
T96W17 = 1.29600056 , 817.35008, -541.73789
T96W18 = 1.29613917 , 784.14673, -542.6097
T96W19 = 1.29627778 , 788.08475, -546.19011
T96W20 = 1.29641667 , 778.07766, -532.28581
T96W21 = 1.29655528 , 771.76845, -536.07714
T96W22 = 1.29669389 , 775.20689, -542.81041
T96W23 = 1.29683250 , 788.71418, -542.1141
T96W24 = 1.29697111 , 802.85585, -552.20769
T96W25 = 1.29711000 , 840.83871, -548.47744
T96W26 = 1.29724861 , 802.92914, -533.51022
T96W27 = 1.29738722 , 773.5897, -543.00707
T96W28 = 1.29752583 , 755.13009, -536.44755
T96W29 = 1.29766444 , 768.63225, -538.32585
T96W30 = 1.29780333 , 763.63173, -539.60531
T96W31 = 1.29794194 , 784.01442, -538.39966
T96W32 = 1.29808056 , 775.89828, -542.56832
T96W33 = 1.29821917 , 758.24138, -491.31483
T96W34 = 1.29835778 , 768.15852, -534.16572
T96W35 = 1.29849667 , 760.1567, -534.52748
T96W36 = 1.29863528 , 756.70417, -535.30349
T96W37 = 1.29877389 , 764.46253, -538.63344
[truncated: 39,965,571 more chars]
